# Supplementary material for: 2-Hy­droxy-N-(4-meth­oxy­benz­yl)-4-nitro­anilinium chloride
Source: Acta Crystallogr Sect E Struct Rep Online. 2011 Jul 30;67(Pt 8):o2164–5. doi: 10.1107/S1600536811029552 (PMC3213600; doi:10.1107/S1600536811029552)
Supplement: Supplementary file 1 [file e-67-o2164-sup1.cif]

##############################################################################
#                                                                            #
# This CIF contains the data in a paper accepted for publication in          #
# Acta Crystallographica Section E. It conforms to the requirements of       #
# Notes for Authors for Acta Crystallographica Section E, and has been       #
# peer reviewed under the auspices of the IUCr Commission on Journals.       #
#                                                                            #
# Full details of the Crystallographic Information File format               #
# are given in the paper "The Crystallographic Information File (CIF):       #
# a New Standard Archive File for Crystallography" by S. R. Hall, F. H.      #
# Allen and I. D. Brown [Acta Cryst. (1991), A47, 655-685].                  #
#                                                                            #
# The current version of the core CIF dictionary is obtainable from          #
# ftp://ftp.iucr.org/pub/cif_core.dic.                                       #
#                                                                            #
# Software is freely available for graphical display of the structure(s)     #
# in this CIF. For information consult the CIF software page                 #
# http://www.iucr.org/resources/cif/software.                                #
#                                                                            #
# This file may be used for bona fide research purposes within the           #
# scientific community so long as proper attribution is given to the journal # 
# article from which it was obtained.                                        #
#                                                                            #
##############################################################################
data_global
_audit_creation_method     'WinGX routine CIF_UPDATE'
_audit_conform_dict_name     cif_core.dic
_audit_conform_dict_version     2.3
_journal_date_recd_electronic     2011-06-28
_journal_date_accepted     2011-07-21
_journal_name_full     'Acta Crystallographica, Section E'
_journal_year     2011
_journal_volume     67
_journal_issue      8
_journal_page_first     o2164
_journal_page_last     o2165
_journal_paper_category     QO
_journal_coeditor_code     FB2237
_publ_contact_author_name     'Sofiane, Bouacida '
_publ_contact_author_address
;
Unit\'e de recherche de chimie de l'environnement
et mol\'eculaire structurale,
CHEMS, Universit\'e Mentouri-Constantine
25000 Alg\'eria.
;
_publ_contact_author_email     bouacida_sofiane@yahoo.fr
_publ_contact_author_fax     '00 (213) 31 81 88 16'
_publ_contact_author_phone     '00 (213) 74 45 27 14'
_publ_section_title
;
2-Hydroxy-<i>N</i>-(4-methoxybenzyl)-4-nitroanilinium chloride
;
loop_
    _publ_author_name
    _publ_author_footnote
    _publ_author_address
    'Boulcina, Raouf'
;
;
;
Laboratoire des Produits Naturels d'origine V\'eg\'etale et de Synth\`ese
 Organique,
PHYSYNOR,
Universit\'e Mentouri-Constantine
25000 Constantine
Algeria
;
    'Fantazi, Boubakeur'
;
;
;
Unit\'e de Recherche de Chimie de l'Environnement et Mol\'eculaire Structurale,
CHEMS, Universit\'e Mentouri-Constantine
25000 Algeria
;
    'Bouacida, Sofiane'
;
D\'epartement Sciences de la Mati\`ere,
Facult\'e des Sciences Exactes et Sciences
de la Nature et de la Vie,
Universit\'e Larbi Ben M'hidi, Oum El Bouaghi 04000,
Algeria
;
;
Unit\'e de Recherche de Chimie de l'Environnement et Mol\'eculaire Structurale,
CHEMS, Universit\'e Mentouri-Constantine
25000 Algeria
;
    'Roisnel, Thierry'
;
;
;
Centre de Difractom\'etrie X
UMR 6226 CNRS Unit\'e Sciences Chimiques de Rennes
Universit\'e de Rennes I
263 Avenue du G\'en\'eral Leclerc
35042 Rennes
France
;
    'Debache, Abdelmadjid'
;
;
;
Laboratoire des Produits Naturels d'origine V\'eg\'etale et de Synth\`ese
 Organique,
PHYSYNOR,
Universit\'e Mentouri-Constantine
25000 Constantine
Algeria
;
data_I
_chemical_name_systematic
;
2-Hydroxy-<i>N</i>-(4-methoxybenzyl)-4-nitroanilinium chloride
;
_chemical_formula_moiety     'C14 H15 N2 O4 +, Cl -'
_chemical_formula_sum     'C14 H15 Cl N2 O4'
_chemical_formula_iupac     'C14 H15 N2 O4 +, Cl -'
_chemical_formula_weight     310.73
_symmetry_cell_setting     monoclinic
_symmetry_space_group_name_H-M     'C 2/c'
_symmetry_space_group_name_Hall     '-C 2yc'
loop_
    _symmetry_equiv_pos_site_id
    _symmetry_equiv_pos_as_xyz
    1 x,y,z
    2 -x,y,1/2-z
    3 -x,-y,-z
    4 x,-y,1/2+z
    5 1/2+x,1/2+y,z
    6 1/2-x,1/2+y,1/2-z
    7 1/2-x,1/2-y,-z
    8 1/2+x,1/2-y,1/2+z
_cell_length_a     32.1166(9)
_cell_length_b     7.4888(2)
_cell_length_c     13.0907(4)
_cell_angle_alpha     90
_cell_angle_beta     108.655(2)
_cell_angle_gamma     90
_cell_volume     2983.09(15)
_cell_formula_units_Z     8
_cell_measurement_reflns_used     1996
_cell_measurement_theta_min     2.68
_cell_measurement_theta_max     25.9
_cell_measurement_temperature     100(2)
_exptl_crystal_description     prism
_exptl_crystal_colour     colourless
_exptl_crystal_size_max     0.18
_exptl_crystal_size_mid     0.12
_exptl_crystal_size_min     0.06
_exptl_crystal_density_diffrn     1.384
_exptl_crystal_density_method     'not measured'
_exptl_crystal_F_000     1296
_exptl_absorpt_coefficient_mu     0.273
_exptl_absorpt_correction_type     multi-scan
_exptl_absorpt_process_details
;
(<i>SADABS</i>; Sheldrick, 2002)
;
_exptl_absorpt_correction_T_min     0.784
_exptl_absorpt_correction_T_max     0.984
_exptl_special_details     ?
_diffrn_ambient_temperature     100(2)
_diffrn_radiation_type     MoK\a
_diffrn_radiation_wavelength     0.71073
_diffrn_radiation_monochromator     graphite
_diffrn_measurement_device_type     'Bruker APEXII CCD area-detector'
_diffrn_measurement_method     '\f and \w'
_diffrn_reflns_number     11129
_diffrn_reflns_av_R_equivalents     0.0494
_diffrn_reflns_theta_min     3.13
_diffrn_reflns_theta_max     27.47
_diffrn_reflns_theta_full     27.47
_diffrn_measured_fraction_theta_max     0.982
_diffrn_measured_fraction_theta_full     0.982
_diffrn_reflns_limit_h_min     -41
_diffrn_reflns_limit_h_max     36
_diffrn_reflns_limit_k_min     -9
_diffrn_reflns_limit_k_max     8
_diffrn_reflns_limit_l_min     -16
_diffrn_reflns_limit_l_max     13
_refine_special_details
;
Refinement of <i>F</i>^2^ against ALL reflections. The weighted <i>R</i>-factor
<i>wR</i> and goodness of fit <i>S</i> are based on <i>F</i>^2^, conventional
<i>R</i>-factors <i>R</i> are based on <i>F</i>, with <i>F</i> set to zero for
negative <i>F</i>^2^. The threshold expression of <i>F</i>^2^ >
\s(<i>F</i>^2^) is used only for calculating <i>R</i>-factors(gt) <i>etc</i>.
and is not relevant to the choice of reflections for refinement.
<i>R</i>-factors based on <i>F</i>^2^ are statistically about twice as large
as those based on <i>F</i>, and <i>R</i>- factors based on ALL data will be
even larger.
;
_reflns_number_total     3359
_reflns_number_gt     2290
_reflns_threshold_expression     I>2sigma(I)
_refine_ls_structure_factor_coef     Fsqd
_refine_ls_matrix_type     full
_refine_ls_R_factor_all     0.077
_refine_ls_R_factor_gt     0.0451
_refine_ls_wR_factor_gt     0.0718
_refine_ls_wR_factor_ref     0.0789
_refine_ls_goodness_of_fit_ref     1.354
_refine_ls_restrained_S_all     1.354
_refine_ls_number_reflns     3359
_refine_ls_number_parameters     191
_refine_ls_number_restraints     0
_refine_ls_number_constraints     59
_refine_ls_hydrogen_treatment     constr
_refine_ls_weighting_scheme     calc
_refine_ls_weighting_details
                 'calc w=1/[\s^2^(Fo^2^)+(0.0100P)^2^] where P=(Fo^2^+2Fc^2^)/3'
_atom_sites_solution_hydrogens     difmap
_atom_sites_solution_primary     direct
_atom_sites_solution_secondary     difmap
_refine_ls_shift/su_max     0.001
_refine_ls_shift/su_mean     0
_refine_diff_density_max     0.323
_refine_diff_density_min     -0.251
_refine_ls_extinction_method     none
loop_
    _atom_type_symbol
    _atom_type_description
    _atom_type_scat_dispersion_real
    _atom_type_scat_dispersion_imag
    _atom_type_scat_source
    C C 0.0033 0.0016 'International Tables Vol C Tables 4.2.6.8 and 6.1.1.4'
    H H 0 0 'International Tables Vol C Tables 4.2.6.8 and 6.1.1.4'
    Cl Cl 0.1484 0.1585 'International Tables Vol C Tables 4.2.6.8 and 6.1.1.4'
    N N 0.0061 0.0033 'International Tables Vol C Tables 4.2.6.8 and 6.1.1.4'
    O O 0.0106 0.006 'International Tables Vol C Tables 4.2.6.8 and 6.1.1.4'
_computing_data_collection     '<i>APEX2</i> (Bruker, 2003)'
_computing_cell_refinement     '<i>SAINT</i> (Bruker, 2003)'
_computing_data_reduction     '<i>SAINT</i> (Bruker, 2003)'
_computing_structure_solution     '<i>SIR2002</i> (Burla <i>et al.</i>, 2003)'
_computing_structure_refinement     '<i>SHELXL97</i> (Sheldrick, 2008)'
_computing_molecular_graphics
;
<i>ORTEP-3 for Windows</i> (Farrugia, 1997) and <i>DIAMOND</i>
(Brandenburg &
Berndt, 2001)
;
_computing_publication_material     '<i>WinGX</i> (Farrugia, 1999)'
loop_
    _atom_site_type_symbol
    _atom_site_label
    _atom_site_fract_x
    _atom_site_fract_y
    _atom_site_fract_z
    _atom_site_U_iso_or_equiv
    _atom_site_adp_type
    _atom_site_calc_flag
    _atom_site_refinement_flags
    _atom_site_occupancy
    _atom_site_symmetry_multiplicity
    _atom_site_disorder_assembly
    _atom_site_disorder_group
    O O1 0.05089(4) 0.24108(16) 0.25570(10) 0.0282(4) Uani d . 1 8 . .
    H H1 0.0481 0.2513 0.317 0.042 Uiso d R 1 8 . .
    O O5 0.19661(4) 0.3946(2) 0.52794(12) 0.0450(4) Uani d . 1 8 . .
    O O6 0.23649(5) 0.4782(2) 0.43081(12) 0.0596(5) Uani d . 1 8 . .
    O O18 0.16637(4) 0.13654(17) -0.26241(11) 0.0333(4) Uani d . 1 8 . .
    N N4 0.20173(6) 0.4259(2) 0.44038(15) 0.0365(5) Uani d . 1 8 . .
    N N10 0.05796(5) 0.31371(19) 0.06366(12) 0.0219(4) Uani d . 1 8 . .
    H H10A 0.0329 0.3166 0.0834 0.026 Uiso d R 1 8 . .
    H H10B 0.0562 0.4062 0.0162 0.026 Uiso d R 1 8 . .
    C C1 0.09069(6) 0.3047(2) 0.25869(16) 0.0223(5) Uani d . 1 8 . .
    C C2 0.12573(6) 0.3321(2) 0.35182(16) 0.0250(5) Uani d . 1 8 . .
    H H2 0.1233 0.3074 0.4194 0.03 Uiso calc R 1 8 . .
    C C3 0.16445(6) 0.3973(3) 0.34105(16) 0.0259(5) Uani d . 1 8 . .
    C C7 0.16978(6) 0.4387(3) 0.24313(16) 0.0289(5) Uani d . 1 8 . .
    H H7 0.1963 0.4833 0.2395 0.035 Uiso calc R 1 8 . .
    C C8 0.13458(6) 0.4118(2) 0.15093(16) 0.0247(5) Uani d . 1 8 . .
    H H8 0.1369 0.439 0.0837 0.03 Uiso calc R 1 8 . .
    C C9 0.09576(6) 0.3441(2) 0.15932(15) 0.0207(5) Uani d . 1 8 . .
    C C11 0.05879(6) 0.1389(2) 0.00555(16) 0.0273(5) Uani d . 1 8 . .
    H H11A 0.068 0.044 0.0584 0.033 Uiso calc R 1 8 . .
    H H11B 0.0293 0.1116 -0.0407 0.033 Uiso calc R 1 8 . .
    C C12 0.08902(6) 0.1425(2) -0.06154(16) 0.0232(5) Uani d . 1 8 . .
    C C13 0.13234(6) 0.0854(2) -0.02110(16) 0.0267(5) Uani d . 1 8 . .
    H H13 0.1432 0.0459 0.0499 0.032 Uiso calc R 1 8 . .
    C C14 0.15987(6) 0.0858(2) -0.08398(16) 0.0264(5) Uani d . 1 8 . .
    H H14 0.1891 0.0507 -0.0548 0.032 Uiso calc R 1 8 . .
    C C15 0.14329(6) 0.1393(2) -0.19111(16) 0.0236(5) Uani d . 1 8 . .
    C C16 0.10009(6) 0.1979(2) -0.23310(15) 0.0245(5) Uani d . 1 8 . .
    H H16 0.089 0.2353 -0.3045 0.029 Uiso calc R 1 8 . .
    C C17 0.07379(6) 0.2001(2) -0.16807(16) 0.0248(5) Uani d . 1 8 . .
    H H17 0.045 0.2412 -0.1962 0.03 Uiso calc R 1 8 . .
    C C19 0.21172(6) 0.0849(3) -0.22251(18) 0.0447(6) Uani d . 1 8 . .
    H H19A 0.2139 -0.0351 -0.1955 0.067 Uiso calc R 1 8 . .
    H H19B 0.2273 0.1641 -0.1654 0.067 Uiso calc R 1 8 . .
    H H19C 0.2243 0.0912 -0.2799 0.067 Uiso calc R 1 8 . .
    Cl Cl1 0.042616(15) 0.30709(6) 0.47404(4) 0.02477(14) Uani d . 1 8 . .
loop_
    _atom_site_aniso_label
    _atom_site_aniso_U_11
    _atom_site_aniso_U_22
    _atom_site_aniso_U_33
    _atom_site_aniso_U_12
    _atom_site_aniso_U_13
    _atom_site_aniso_U_23
    O1 0.0289(8) 0.0383(9) 0.0212(8) -0.0058(6) 0.0133(7) 0.0010(6)
    O5 0.0345(9) 0.0751(12) 0.0242(9) 0.0038(8) 0.0079(7) -0.0032(8)
    O6 0.0226(9) 0.1194(16) 0.0372(10) -0.0117(9) 0.0102(8) -0.0126(10)
    O18 0.0293(8) 0.0455(10) 0.0306(9) 0.0039(7) 0.0174(7) -0.0011(7)
    N4 0.0260(11) 0.0543(13) 0.0292(12) 0.0056(9) 0.0087(9) -0.0083(10)
    N10 0.0229(9) 0.0259(10) 0.0201(9) -0.0018(7) 0.0112(7) -0.0006(8)
    C1 0.0221(11) 0.0214(11) 0.0265(12) 0.0034(9) 0.0120(9) 0.0004(9)
    C2 0.0275(12) 0.0290(13) 0.0200(11) 0.0072(9) 0.0096(9) 0.0017(9)
    C3 0.0215(11) 0.0328(13) 0.0230(12) 0.0054(9) 0.0066(9) -0.0049(10)
    C7 0.0209(11) 0.0378(14) 0.0309(13) 0.0003(9) 0.0125(10) -0.0048(10)
    C8 0.0268(11) 0.0309(13) 0.0211(11) 0.0013(9) 0.0140(9) -0.0004(9)
    C9 0.0205(10) 0.0206(12) 0.0212(11) 0.0015(8) 0.0072(9) -0.0018(9)
    C11 0.0337(12) 0.0237(12) 0.0263(12) -0.0035(9) 0.0121(10) -0.0044(9)
    C12 0.0285(12) 0.0216(12) 0.0217(11) -0.0027(9) 0.0112(9) -0.0035(9)
    C13 0.0321(12) 0.0284(13) 0.0192(11) 0.0032(10) 0.0073(9) -0.0007(9)
    C14 0.0220(11) 0.0317(13) 0.0246(12) 0.0039(9) 0.0060(9) -0.0026(10)
    C15 0.0254(11) 0.0257(12) 0.0228(12) -0.0031(9) 0.0120(9) -0.0046(9)
    C16 0.0276(11) 0.0276(12) 0.0171(11) 0.0006(9) 0.0053(9) 0.0017(9)
    C17 0.0214(11) 0.0267(12) 0.0253(12) -0.0014(9) 0.0064(9) -0.0019(10)
    C19 0.0297(13) 0.0644(17) 0.0467(16) 0.0054(12) 0.0218(12) -0.0007(13)
    Cl1 0.0245(3) 0.0286(3) 0.0224(3) 0.0021(2) 0.0091(2) -0.0001(2)
_geom_special_details
;
All e.s.d.'s (except the e.s.d. in the dihedral angle between two l.s. planes)
are estimated using the full covariance matrix. The cell e.s.d.'s are taken
into account individually in the estimation of e.s.d.'s in distances, angles
and torsion angles; correlations between e.s.d.'s in cell parameters are only
used when they are defined by crystal symmetry. An approximate (isotropic)
treatment of cell e.s.d.'s is used for estimating e.s.d.'s involving l.s.
planes.
;
loop_
    _geom_bond_atom_site_label_1
    _geom_bond_atom_site_label_2
    _geom_bond_site_symmetry_2
    _geom_bond_distance
    _geom_bond_publ_flag
    O1 C1 . 1.353(2) ?
    O1 H1 . 0.84 ?
    O5 N4 . 1.231(2) ?
    O6 N4 . 1.2268(19) ?
    O18 C15 . 1.365(2) ?
    O18 C19 . 1.434(2) ?
    N4 C3 . 1.475(2) ?
    N10 C9 . 1.456(2) ?
    N10 C11 . 1.519(2) ?
    N10 H10A . 0.9201 ?
    N10 H10B . 0.9201 ?
    C1 C2 . 1.385(2) ?
    C1 C9 . 1.393(2) ?
    C2 C3 . 1.385(2) ?
    C2 H2 . 0.93 ?
    C3 C7 . 1.381(3) ?
    C7 C8 . 1.379(2) ?
    C7 H7 . 0.93 ?
    C8 C9 . 1.382(2) ?
    C8 H8 . 0.93 ?
    C11 C12 . 1.503(2) ?
    C11 H11A . 0.97 ?
    C11 H11B . 0.97 ?
    C12 C13 . 1.389(2) ?
    C12 C17 . 1.390(3) ?
    C13 C14 . 1.387(2) ?
    C13 H13 . 0.93 ?
    C14 C15 . 1.390(3) ?
    C14 H14 . 0.93 ?
    C15 C16 . 1.390(2) ?
    C16 C17 . 1.378(2) ?
    C16 H16 . 0.93 ?
    C17 H17 . 0.93 ?
    C19 H19A . 0.96 ?
    C19 H19B . 0.96 ?
    C19 H19C . 0.96 ?
loop_
    _geom_angle_atom_site_label_1
    _geom_angle_atom_site_label_2
    _geom_angle_atom_site_label_3
    _geom_angle_site_symmetry_1
    _geom_angle_site_symmetry_3
    _geom_angle
    _geom_angle_publ_flag
    C1 O1 H1 . . 109.3 ?
    C15 O18 C19 . . 117.73(15) ?
    O6 N4 O5 . . 123.56(18) ?
    O6 N4 C3 . . 117.71(18) ?
    O5 N4 C3 . . 118.73(17) ?
    C9 N10 C11 . . 114.97(13) ?
    C9 N10 H10A . . 108.5 ?
    C11 N10 H10A . . 108.5 ?
    C9 N10 H10B . . 108.5 ?
    C11 N10 H10B . . 108.5 ?
    H10A N10 H10B . . 107.5 ?
    O1 C1 C2 . . 124.88(17) ?
    O1 C1 C9 . . 116.05(17) ?
    C2 C1 C9 . . 119.07(17) ?
    C3 C2 C1 . . 117.78(18) ?
    C3 C2 H2 . . 121.1 ?
    C1 C2 H2 . . 121.1 ?
    C7 C3 C2 . . 123.74(19) ?
    C7 C3 N4 . . 118.62(17) ?
    C2 C3 N4 . . 117.63(18) ?
    C3 C7 C8 . . 117.97(18) ?
    C3 C7 H7 . . 121 ?
    C8 C7 H7 . . 121 ?
    C9 C8 C7 . . 119.44(18) ?
    C9 C8 H8 . . 120.3 ?
    C7 C8 H8 . . 120.3 ?
    C8 C9 C1 . . 121.97(18) ?
    C8 C9 N10 . . 120.92(17) ?
    C1 C9 N10 . . 117.10(16) ?
    C12 C11 N10 . . 113.27(14) ?
    C12 C11 H11A . . 108.9 ?
    N10 C11 H11A . . 108.9 ?
    C12 C11 H11B . . 108.9 ?
    N10 C11 H11B . . 108.9 ?
    H11A C11 H11B . . 107.7 ?
    C13 C12 C17 . . 117.77(18) ?
    C13 C12 C11 . . 121.83(18) ?
    C17 C12 C11 . . 120.38(17) ?
    C14 C13 C12 . . 121.61(18) ?
    C14 C13 H13 . . 119.2 ?
    C12 C13 H13 . . 119.2 ?
    C13 C14 C15 . . 119.21(18) ?
    C13 C14 H14 . . 120.4 ?
    C15 C14 H14 . . 120.4 ?
    O18 C15 C16 . . 115.21(17) ?
    O18 C15 C14 . . 124.67(17) ?
    C16 C15 C14 . . 120.11(18) ?
    C17 C16 C15 . . 119.42(18) ?
    C17 C16 H16 . . 120.3 ?
    C15 C16 H16 . . 120.3 ?
    C16 C17 C12 . . 121.83(18) ?
    C16 C17 H17 . . 119.1 ?
    C12 C17 H17 . . 119.1 ?
    O18 C19 H19A . . 109.5 ?
    O18 C19 H19B . . 109.5 ?
    H19A C19 H19B . . 109.5 ?
    O18 C19 H19C . . 109.5 ?
    H19A C19 H19C . . 109.5 ?
    H19B C19 H19C . . 109.5 ?
loop_
    _geom_torsion_atom_site_label_1
    _geom_torsion_atom_site_label_2
    _geom_torsion_atom_site_label_3
    _geom_torsion_atom_site_label_4
    _geom_torsion_site_symmetry_1
    _geom_torsion_site_symmetry_2
    _geom_torsion_site_symmetry_3
    _geom_torsion_site_symmetry_4
    _geom_torsion
    _geom_torsion_publ_flag
    O1 C1 C2 C3 . . . . 179.67(17) ?
    C9 C1 C2 C3 . . . . -0.2(3) ?
    C1 C2 C3 C7 . . . . 0.9(3) ?
    C1 C2 C3 N4 . . . . -179.87(16) ?
    O6 N4 C3 C7 . . . . -3.1(3) ?
    O5 N4 C3 C7 . . . . 177.68(18) ?
    O6 N4 C3 C2 . . . . 177.70(18) ?
    O5 N4 C3 C2 . . . . -1.6(3) ?
    C2 C3 C7 C8 . . . . -0.6(3) ?
    N4 C3 C7 C8 . . . . -179.78(17) ?
    C3 C7 C8 C9 . . . . -0.5(3) ?
    C7 C8 C9 C1 . . . . 1.2(3) ?
    C7 C8 C9 N10 . . . . -179.87(16) ?
    O1 C1 C9 C8 . . . . 179.28(16) ?
    C2 C1 C9 C8 . . . . -0.8(3) ?
    O1 C1 C9 N10 . . . . 0.3(2) ?
    C2 C1 C9 N10 . . . . -179.82(15) ?
    C11 N10 C9 C8 . . . . 82.5(2) ?
    C11 N10 C9 C1 . . . . -98.47(19) ?
    C9 N10 C11 C12 . . . . -77.3(2) ?
    N10 C11 C12 C13 . . . . 93.1(2) ?
    N10 C11 C12 C17 . . . . -88.4(2) ?
    C17 C12 C13 C14 . . . . 0.3(3) ?
    C11 C12 C13 C14 . . . . 178.75(17) ?
    C12 C13 C14 C15 . . . . -2.1(3) ?
    C19 O18 C15 C16 . . . . 177.25(17) ?
    C19 O18 C15 C14 . . . . -3.9(3) ?
    C13 C14 C15 O18 . . . . -176.41(17) ?
    C13 C14 C15 C16 . . . . 2.4(3) ?
    O18 C15 C16 C17 . . . . 178.03(16) ?
    C14 C15 C16 C17 . . . . -0.9(3) ?
    C15 C16 C17 C12 . . . . -1.0(3) ?
    C13 C12 C17 C16 . . . . 1.3(3) ?
    C11 C12 C17 C16 . . . . -177.19(17) ?
loop_
    _geom_hbond_atom_site_label_D
    _geom_hbond_atom_site_label_H
    _geom_hbond_atom_site_label_A
    _geom_hbond_site_symmetry_A
    _geom_hbond_distance_DH
    _geom_hbond_distance_HA
    _geom_hbond_distance_DA
    _geom_hbond_angle_DHA
    _geom_hbond_publ_flag
    O1 H1 Cl1 . 0.84 2.16 2.9950(13) 174 yes
    N10 H10A O1 . 0.92 2.22 2.652(2) 108 yes
    N10 H10A Cl1 2_555 0.92 2.30 3.1082(17) 146 yes
    N10 H10B Cl1 4_564 0.92 2.23 3.0518(15) 149 yes
    C8 H8 O5 4_564 0.93 2.58 3.273(2) 132 yes
    C14 H14 O6 6_545 0.93 2.48 3.388(3) 165 yes
_iucr_refine_instructions_details
;
TITL import in C 2/c
CELL  0.71073  32.1166   7.4888  13.0907   90.000  108.655   90.000
ZERR     8.00   0.0009   0.0002   0.0004    0.000    0.002    0.000
LATT   7
SYMM  - X,   Y, 1/2 - Z
SFAC  C    H    N    O    CL
UNIT  112  120  16   32   8
MERG   2
OMIT    -8   0   6
OMIT   -14   2   2
OMIT    -5   1   1
FMAP   2
PLAN   20
ACTA
BOND   $H
CONF
LIST   4
WPDB  -2
L.S.   4
TEMP  -173.00
WGHT    0.040100    0.356700
FVAR       0.26834
C1    1    0.409373    0.195437    0.741584    11.00000    0.02227    0.02260 =
         0.02677    0.00048    0.01179    0.00347
O1    4    0.449046    0.258832    0.744217    11.00000    0.02906    0.03788 =
         0.02197    0.00079    0.01303   -0.00550
AFIX 147
H1    2    0.451877    0.248568    0.682880    11.00000   -1.50000
AFIX   0
C2    1    0.374267    0.168083    0.647987    11.00000    0.02767    0.02958 =
         0.02151    0.00182    0.00917    0.00732
AFIX  43
H2    2    0.376691    0.193237    0.578983    11.00000   -1.20000
AFIX   0
C3    1    0.335528    0.102614    0.659149    11.00000    0.02234    0.03353 =
         0.02429   -0.00535    0.00740    0.00579
N4    3    0.298276    0.074226    0.559496    11.00000    0.02433    0.05517 =
         0.02886   -0.00835    0.00830    0.00521
O5    4    0.303401    0.105531    0.472217    11.00000    0.03454    0.07485 =
         0.02449   -0.00319    0.00802    0.00445
O6    4    0.263598    0.021927    0.569142    11.00000    0.02396    0.12113 =
         0.03676   -0.01277    0.01022   -0.01209
C7    1    0.330114    0.061260    0.756693    11.00000    0.02112    0.03841 =
         0.03118   -0.00431    0.01200    0.00139
AFIX  43
H7    2    0.303033    0.015542    0.760335    11.00000   -1.20000
AFIX   0
C8    1    0.365484    0.088561    0.849338    11.00000    0.02716    0.03065 =
         0.02242   -0.00097    0.01480    0.00124
AFIX  43
H8    2    0.363090    0.061204    0.918104    11.00000   -1.20000
AFIX   0
C9    1    0.404230    0.155928    0.840639    11.00000    0.02239    0.02172 =
         0.02186   -0.00104    0.00794    0.00219
N10   3    0.442071    0.186440    0.936392    11.00000    0.02177    0.02633 =
         0.02076   -0.00054    0.01043   -0.00141
AFIX  23
H10A  2    0.467096    0.183540    0.916627    11.00000   -1.20000
H10B  2    0.443855    0.093960    0.983867    11.00000   -1.20000
AFIX   0
C11   1    0.441292    0.360934    0.994482    11.00000    0.03364    0.02477 =
         0.02610   -0.00418    0.01338   -0.00464
AFIX  23
H11A  2    0.471439    0.388511    1.041800    11.00000   -1.20000
H11B  2    0.432006    0.457889    0.940536    11.00000   -1.20000
AFIX   0
C12   1    0.411002    0.357835    1.061494    11.00000    0.02918    0.02279 =
         0.02291   -0.00378    0.01107   -0.00255
C13   1    0.367677    0.414819    1.021157    11.00000    0.03134    0.02886 =
         0.02043   -0.00071    0.00813    0.00312
AFIX  43
H13   2    0.356630    0.455251    0.948675    11.00000   -1.20000
AFIX   0
C14   1    0.340122    0.414312    1.083751    11.00000    0.02355    0.03182 =
         0.02496   -0.00237    0.00596    0.00428
AFIX  43
H14   2    0.310300    0.450079    1.053830    11.00000   -1.20000
AFIX   0
C15   1    0.356684    0.360651    1.191256    11.00000    0.02585    0.02683 =
         0.02296   -0.00519    0.01198   -0.00293
C16   1    0.399963    0.302306    1.233184    11.00000    0.02889    0.02840 =
         0.01717    0.00154    0.00523    0.00007
AFIX  43
H16   2    0.411280    0.264577    1.306163    11.00000   -1.20000
AFIX   0
C17   1    0.426396    0.299535    1.168103    11.00000    0.02264    0.02734 =
         0.02414   -0.00149    0.00730   -0.00110
AFIX  43
H17   2    0.455706    0.256946    1.196677    11.00000   -1.20000
AFIX   0
O18   4    0.333595    0.363585    1.262312    11.00000    0.02996    0.04591 =
         0.03114   -0.00136    0.01699    0.00337
C19   1    0.288284    0.415075    1.222533    11.00000    0.02955    0.06263 =
         0.04654   -0.00162    0.02001    0.00508
AFIX 137
H19A  2    0.285986    0.537135    1.194270    11.00000   -1.50000
H19B  2    0.275587    0.409889    1.281302    11.00000   -1.50000
H19C  2    0.272287    0.333421    1.164816    11.00000   -1.50000
AFIX   0
CL1   5    0.457392   -0.192988    1.025934    11.00000    0.02461    0.02865 =
         0.02225    0.00007    0.00914   -0.00212
HKLF    4
REM  import in C 2/c
REM R1 =  0.0444 for   2290 Fo > 4sig(Fo)  and  0.0755 for all   3356 data
REM    192 parameters refined using      0 restraints
END
WGHT      0.0401      0.3567
REM Highest difference peak  0.312,  deepest hole -0.252,  1-sigma level  0.060
Q1    1   0.3920  0.1451  0.6944  11.00000  0.05    0.31
Q2    1   0.3822  0.1671  0.8404  11.00000  0.05    0.28
Q3    1   0.4132  0.2020  0.8785  11.00000  0.05    0.26
Q4    1   0.3586  0.1178  0.6600  11.00000  0.05    0.25
Q5    1   0.3596  0.4359  1.1610  11.00000  0.05    0.23
Q6    1   0.4314 -0.0817  0.9989  11.00000  0.05    0.22
Q7    1   0.3896  0.1142  0.8449  11.00000  0.05    0.22
Q8    1   0.4189  0.3228  1.0265  11.00000  0.05    0.22
Q9    1   0.4278  0.2126  0.7387  11.00000  0.05    0.22
Q10   1   0.3690  0.1839  1.0653  11.00000  0.05    0.22
Q11   1   0.4020  0.2166  0.7867  11.00000  0.05    0.22
Q12   1   0.4127  0.2903  1.0988  11.00000  0.05    0.22
Q13   1   0.4891  0.0976  0.6836  11.00000  0.05    0.22
Q14   1   0.4578 -0.1783  1.1036  11.00000  0.05    0.20
Q15   1   0.4987  0.3814  0.9349  11.00000  0.05    0.20
Q16   1   0.3000  0.4867  1.0385  11.00000  0.05    0.20
Q17   1   0.3419  0.3498  1.1220  11.00000  0.05    0.20
Q18   1   0.4073  0.1427  0.7951  11.00000  0.05    0.19
Q19   1   0.4715  0.3029  1.2215  11.00000  0.05    0.19
Q20   1   0.4893  0.1083  1.0691  11.00000  0.05    0.19
;
