# Supplementary material for: 2-Hy­droxy-N-(4-meth­oxy­benz­yl)-4-nitro­anilinium chloride
Source: Acta Crystallogr Sect E Struct Rep Online. 2011 Jul 30;67(Pt 8):o2164–5. doi: 10.1107/S1600536811029552 (PMC3213600; doi:10.1107/S1600536811029552)
Supplement: Supplementary file 2 [file e-67-o2164-Isup2.hkl]

#
# h,k,l, Fc-squared, Fo-squared, sigma(Fo-squared) and status flag
#
data_I
_shelx_title ' import in C 2/c'
_shelx_refln_list_code          4
_shelx_F_calc_maximum      369.57
_exptl_crystal_F_000      1296.00
_reflns_d_resolution_high  0.7704
 
loop_
 _symmetry_equiv_pos_as_xyz
 'x, y, z'
 '-x, y, -z+1/2'
 'x+1/2, y+1/2, z'
 '-x+1/2, y+1/2, -z+1/2'
 '-x, -y, -z'
 'x, -y, z-1/2'
 '-x+1/2, -y+1/2, -z'
 'x+1/2, -y+1/2, z-1/2'
 
_cell_length_a    32.1166
_cell_length_b     7.4888
_cell_length_c    13.0907
_cell_angle_alpha  90.000
_cell_angle_beta  108.655
_cell_angle_gamma  90.000
 
_shelx_F_squared_multiplier     1.000
 
loop_
 _refln_index_h
 _refln_index_k
 _refln_index_l
 _refln_F_squared_calc
 _refln_F_squared_meas
 _refln_F_squared_sigma
 _refln_observed_status
   6   0   0     3484.96     3165.08    155.12 o
   8   0   0    50088.00    47126.76    967.74 o
  10   0   0    27493.85    26706.57    548.53 o
  12   0   0     8214.37     7326.97    167.55 o
  14   0   0      604.71      515.30     45.64 o
  16   0   0     1700.98     1856.67     63.14 o
  18   0   0      697.10      756.82     41.64 o
  20   0   0     8734.52     8573.33    213.69 o
  22   0   0     4437.06     4610.04    137.15 o
  24   0   0     8126.49     8118.44    246.85 o
  26   0   0     1268.27     1224.06    120.66 o
  28   0   0     4447.22     4453.11    170.24 o
  30   0   0     3523.63     3494.98    213.84 o
  32   0   0      868.44      687.28    105.87 o
  34   0   0      803.13      629.39    110.90 o
  36   0   0      212.90      139.49     78.39 o
  38   0   0      233.52      239.79     96.53 o
   3   1   0      627.40      539.83     14.77 o
   5   1   0     7513.61     7393.28    100.23 o
   7   1   0     3491.22     3280.23     54.59 o
   9   1   0      541.64      562.54     17.26 o
  11   1   0      189.76      189.16     16.77 o
  13   1   0     7364.32     7565.93    119.47 o
  15   1   0      194.85      250.85     19.71 o
  17   1   0      822.53      826.83     30.34 o
  19   1   0      896.55      935.67     36.74 o
  21   1   0     3225.38     3297.94     76.63 o
  23   1   0       47.57       42.60     14.49 o
  25   1   0     2260.37     2454.61     84.16 o
  27   1   0      984.32      994.30     51.90 o
  29   1   0      209.34      249.63     48.33 o
  31   1   0       17.47      -25.34     28.82 o
  33   1   0      538.06      607.63     74.42 o
  35   1   0       40.03      104.36     48.76 o
  37   1   0      480.36      538.32     86.97 o
  39   1   0       20.26       73.04     55.38 o
   0   2   0    14344.87    14781.17    274.89 o
   2   2   0    99287.00    95361.03   1086.54 o
   4   2   0      934.82      930.40     37.18 o
   6   2   0    21248.86    20933.57    240.27 o
   8   2   0    10940.35    10522.08    138.12 o
  10   2   0     4545.62     4034.09     68.94 o
  12   2   0     3454.73     3050.09     58.28 o
  14   2   0     4080.48     4253.12     69.52 o
  16   2   0      440.06      412.68     17.08 o
  18   2   0     1027.68     1051.49     55.58 o
  20   2   0     2880.62     2831.98     72.16 o
  22   2   0     4624.56     4512.42    104.83 o
  24   2   0      450.33      482.50     36.17 o
  26   2   0       55.94       61.89     22.89 o
  28   2   0       28.46       31.49     30.40 o
  30   2   0     1196.44     1490.65    297.05 o
  32   2   0       45.11       24.27     35.04 o
  34   2   0      439.12      462.85     73.72 o
  36   2   0      400.74      510.32    199.68 o
  38   2   0      358.32      364.81     74.82 o
   1   3   0     3103.16     2913.72     53.59 o
   3   3   0     7177.36     6736.16     99.35 o
   5   3   0      149.84      172.82     21.28 o
   7   3   0      119.39      128.58     14.21 o
   9   3   0      259.39      248.12     17.16 o
  11   3   0     3209.09     3211.89     65.61 o
  13   3   0    14925.79    15161.49    216.06 o
  15   3   0       14.55        7.46      8.47 o
  17   3   0      355.86      309.19     23.51 o
  19   3   0      567.51      572.28     30.45 o
  21   3   0     1432.93     1507.40     77.63 o
  23   3   0     2713.16     2793.19     86.61 o
  25   3   0      797.36      867.88     57.21 o
  27   3   0       69.71       48.51     33.18 o
  29   3   0      708.07      537.45     71.62 o
  31   3   0      141.05       82.14     42.42 o
  33   3   0        0.26       25.72     40.17 o
  35   3   0     1001.59     1096.54    108.37 o
  37   3   0      581.84      625.96     96.67 o
   0   4   0    12317.34    12455.59    228.22 o
   2   4   0     3159.70     3174.82     64.39 o
   4   4   0     9190.05     9162.43    143.36 o
   6   4   0     5089.55     5009.31     92.12 o
   8   4   0        2.97       -5.54      8.85 o
  10   4   0      284.75      328.77     21.65 o
  12   4   0      613.31      619.21     34.20 o
  14   4   0     1062.37     1154.98     51.31 o
  16   4   0      289.54      292.85     25.55 o
  18   4   0      164.15       97.78     29.78 o
  20   4   0        1.47       20.40     16.61 o
  22   4   0      264.44      296.08     36.13 o
  24   4   0      142.31       86.75     55.63 o
  26   4   0     1006.17     1060.89     96.43 o
  28   4   0      401.65      346.98     66.52 o
  30   4   0      717.44      577.88     82.00 o
  32   4   0      302.54      132.97     90.46 o
  34   4   0       15.19       44.72     47.45 o
  36   4   0      411.98      563.69    121.64 o
   1   5   0     4606.91     4658.70     93.81 o
   3   5   0     1954.81     1897.56     62.82 o
   5   5   0       29.55       34.45     16.65 o
   7   5   0       32.98       54.21     17.79 o
   9   5   0     1149.94     1076.48     57.27 o
  11   5   0     6314.32     6516.70    135.56 o
  13   5   0      492.77      393.77     35.63 o
  15   5   0     1821.33     1673.34     64.35 o
  17   5   0        0.80        4.48     18.74 o
  19   5   0      310.78      356.07     51.56 o
  21   5   0     1012.67      993.92    102.84 o
  23   5   0     2307.02     2558.79    153.72 o
  25   5   0      422.09      307.88     66.96 o
  27   5   0        1.94      -29.13     36.21 o
  29   5   0      366.74      283.70    109.57 o
  31   5   0       78.10       12.61     52.07 o
  33   5   0      362.14      271.13     76.27 o
   0   6   0      192.00      196.61     44.24 o
   2   6   0     3229.41     3214.75     81.96 o
   4   6   0        0.11       22.36     14.73 o
   6   6   0     3538.87     3541.71    105.34 o
   8   6   0        1.11       -7.53     15.95 o
  10   6   0        0.37      -12.31     16.25 o
  12   6   0       40.75       55.05     20.69 o
  14   6   0      768.19      756.66     60.02 o
  16   6   0      133.14      208.02     94.58 o
  18   6   0        0.63      -12.17     33.51 o
  20   6   0      112.56       53.07     41.70 o
  22   6   0     1052.74      814.79    183.29 o
  24   6   0       67.82       48.57     49.68 o
  26   6   0       47.67      157.59     95.27 o
  28   6   0        7.38       41.96     51.26 o
  30   6   0      131.79       41.93     55.76 o
   1   7   0     1067.95     1086.18     88.94 o
   3   7   0        8.72       11.57     24.20 o
   5   7   0      289.55      218.41     49.66 o
   7   7   0       17.80       38.14     29.98 o
   9   7   0     1656.68     1682.78    163.03 o
  11   7   0      242.70      182.56     51.63 o
  13   7   0      107.70      100.24     54.05 o
  15   7   0       93.99      149.16     58.08 o
  17   7   0       36.57       53.33     47.01 o
  19   7   0       27.43       -8.86     54.61 o
  21   7   0      252.50       82.70     56.07 o
  23   7   0      494.47      550.64    137.33 o
  25   7   0       81.95       79.93    119.96 o
  27   7   0       33.08       44.08    102.39 o
   0   8   0     2026.26     2389.92    249.13 o
   2   8   0      654.01      588.18     96.40 o
   4   8   0        2.26       49.71     50.08 o
   6   8   0      195.30      116.91     74.11 o
   8   8   0      149.64       98.03     45.45 o
  10   8   0       42.72       32.72     50.21 o
  12   8   0      632.71      668.23    107.62 o
  14   8   0      356.62      344.78     86.25 o
  16   8   0       40.83       13.69     54.91 o
  18   8   0        0.55       30.41     56.94 o
  20   8   0       21.61        5.86     58.20 o
  22   8   0      219.45      429.50    149.81 o
   1   9   0      264.79      319.71     86.05 o
   3   9   0        0.50       -5.61     56.41 o
   5   9   0       93.62       35.57     85.51 o
   7   9   0       29.18       29.99     80.63 o
   9   9   0        0.91      -14.65     80.91 o
  11   9   0        9.45      -47.43     74.77 o
  13   9   0       23.87        6.00     83.83 o
 -39   1   1     1150.76     1388.49    124.60 o
 -37   1   1      427.69      446.34     77.28 o
 -35   1   1       17.85       59.09     43.49 o
 -33   1   1      745.01      583.28     79.33 o
 -31   1   1     2710.43     2628.89    137.99 o
 -29   1   1      143.68      174.59     45.24 o
 -27   1   1      388.62      366.58     37.70 o
 -25   1   1       99.76      109.75     23.04 o
 -23   1   1       59.07       65.80     17.71 o
 -21   1   1      212.92      222.04     21.86 o
 -19   1   1     2852.90     2673.97     71.95 o
 -17   1   1      184.83      140.09     15.57 o
 -15   1   1     4810.31     4899.79     75.13 o
 -13   1   1     5736.70     5900.10     86.26 o
 -11   1   1     1688.48     1734.65     36.07 o
  -9   1   1      179.79      209.24      9.42 o
  -7   1   1     8329.99     8712.20    102.14 o
  -5   1   1       40.13       -4.43      5.07 o
  -3   1   1      698.93      533.26     13.38 o
  -1   1   1     5179.82     5080.18     70.67 o
   1   1   1     5786.65     5133.61     75.02 o
   3   1   1    29178.90    27000.18    469.33 o
   5   1   1     4515.78     4737.12    155.70 o
   7   1   1    15343.71    15174.90    322.65 o
   9   1   1     6407.04     6504.40    154.14 o
  11   1   1    24684.59    24562.77    513.70 o
  13   1   1     4540.29     4505.33    120.62 o
  15   1   1     5583.59     5889.29    137.85 o
  17   1   1     6160.42     6536.89    153.45 o
  19   1   1     5176.13     5513.28    139.57 o
  21   1   1     4919.09     5000.46     97.50 o
  23   1   1     5525.05     5638.36    117.96 o
  25   1   1        4.12      -12.85     13.96 o
  27   1   1     8410.56     8700.92    213.30 o
  29   1   1     4615.67     4272.59    166.14 o
  31   1   1     1512.56     2071.70    146.40 o
  33   1   1       13.22       40.22     55.31 o
  35   1   1       31.14      -16.99     38.64 o
  37   1   1       72.73       83.42     56.08 o
 -38   2   1      263.82      291.47     72.56 o
 -36   2   1        5.72       42.75     47.73 o
 -34   2   1      124.33       34.15     41.85 o
 -32   2   1      643.77      738.12     85.16 o
 -30   2   1     2079.09     1879.78    120.97 o
 -28   2   1        5.49       -2.40     28.39 o
 -26   2   1      201.01      177.35     27.72 o
 -24   2   1      263.44      182.57     32.93 o
 -22   2   1        0.45       -4.17     13.63 o
 -20   2   1     1616.34     1650.65     53.68 o
 -18   2   1      677.62      615.32     25.04 o
 -16   2   1     3575.26     3783.89     67.92 o
 -14   2   1     1914.47     1702.16     56.10 o
 -12   2   1     3039.04     3136.81     57.74 o
 -10   2   1       88.29       89.79      9.60 o
  -8   2   1      450.73      512.05     18.36 o
  -6   2   1    19052.80    19051.17    221.26 o
  -4   2   1    37675.32    37205.78    462.32 o
  -2   2   1    20495.32    20620.51    264.46 o
   0   2   1   136581.38   133815.09   1520.31 o
   2   2   1    56069.50    55289.61    636.90 o
   4   2   1    16188.22    17112.24    196.23 o
   6   2   1     3816.91     3878.54     67.82 o
   8   2   1     1556.78     1546.67     53.82 o
  10   2   1     1304.71     1310.08     39.43 o
  12   2   1     2564.47     2918.44     52.23 o
  14   2   1     2269.62     2256.42     64.63 o
  16   2   1     4207.07     4466.99     87.39 o
  18   2   1     3503.63     3330.96     72.51 o
  20   2   1     1000.42     1017.37     51.57 o
  22   2   1      332.84      354.86     27.05 o
  24   2   1     4222.31     4343.81    111.12 o
  26   2   1     8111.73     8298.39    243.07 o
  28   2   1      771.80      833.41    123.87 o
  30   2   1      490.53      483.82     61.80 o
  32   2   1      676.66      714.48     75.82 o
  34   2   1      125.70       68.85     41.98 o
  36   2   1       10.52        2.87     40.22 o
 -37   3   1       47.08       70.14     49.63 o
 -35   3   1        0.48        4.16     40.11 o
 -33   3   1     1788.68     1602.05    125.01 o
 -31   3   1      352.64      405.57     70.70 o
 -29   3   1      189.63       63.11     39.27 o
 -27   3   1        0.22        3.04     29.68 o
 -25   3   1      776.33      842.64     56.33 o
 -23   3   1      804.35      944.40     68.73 o
 -21   3   1      865.23      844.02     38.14 o
 -19   3   1      771.53      814.30     36.92 o
 -17   3   1     1884.31     1864.85     52.32 o
 -15   3   1        3.83       -3.12     10.42 o
 -13   3   1     1352.12     1429.12     37.43 o
 -11   3   1     5659.40     5878.28     86.37 o
  -9   3   1     5480.71     5408.94     85.92 o
  -7   3   1     1316.50     1349.63     30.65 o
  -5   3   1      152.25       71.56     12.21 o
  -3   3   1    23429.23    23054.05    302.33 o
  -1   3   1      951.33      861.22     25.86 o
   1   3   1      539.18      486.24     20.86 o
   3   3   1     6810.91     6701.96     97.93 o
   5   3   1     1229.45     1297.46     32.93 o
   7   3   1     1119.84     1054.29     25.94 o
   9   3   1    14074.76    14015.40    209.57 o
  11   3   1      452.66      419.99     24.07 o
  13   3   1       61.18       45.70     10.43 o
  15   3   1       35.15       43.04     12.61 o
  17   3   1      614.50      621.46     27.95 o
  19   3   1     2191.18     2234.30     65.78 o
  21   3   1     3840.32     3808.80     98.78 o
  23   3   1       31.23       29.92     19.20 o
  25   3   1      471.92      492.05     46.48 o
  27   3   1        3.55        8.03     30.20 o
  29   3   1     2220.82     2495.56    134.33 o
  31   3   1      190.65      195.65     52.31 o
  33   3   1        5.70       -8.68     38.62 o
  35   3   1        5.70        3.16     41.59 o
 -36   4   1      613.18      831.92    109.34 o
 -34   4   1       75.72       97.65     55.97 o
 -32   4   1     1138.70     1240.11    122.96 o
 -30   4   1     1274.19     1538.62    199.06 o
 -28   4   1     2331.16     2163.83    142.21 o
 -26   4   1      135.11      107.48     39.38 o
 -24   4   1       26.13       36.33     30.17 o
 -22   4   1      167.25      158.33     28.78 o
 -20   4   1     1295.96     1321.06     59.37 o
 -18   4   1     2495.80     2577.43     71.95 o
 -16   4   1     3115.45     3155.86     78.86 o
 -14   4   1     1180.17     1144.39     37.21 o
 -12   4   1      143.02      162.36     17.74 o
 -10   4   1     4041.37     4243.92     88.52 o
  -8   4   1     2433.00     2382.62     51.13 o
  -6   4   1     4284.71     4470.59     86.10 o
  -4   4   1     3436.03     3439.04     71.62 o
  -2   4   1     6001.88     5860.09    109.46 o
   0   4   1     1868.05     2021.39     49.26 o
   2   4   1     5081.70     5014.29     96.43 o
   4   4   1    18642.47    18290.14    237.94 o
   6   4   1    10054.73    10250.16    216.90 o
   8   4   1     1839.18     1884.02     49.39 o
  10   4   1        9.81       -4.71     12.48 o
  12   4   1      218.43      197.71     23.74 o
  14   4   1       34.40       37.84     15.62 o
  16   4   1      821.99      848.90     66.49 o
  18   4   1       93.91       62.87     17.72 o
  20   4   1     3579.85     3994.33    109.37 o
  22   4   1     3754.48     3710.71    117.80 o
  24   4   1      795.97      826.85     71.04 o
  26   4   1        0.25       10.73     34.62 o
  28   4   1     2356.80     2481.38    142.14 o
  30   4   1     1546.73     1730.40    124.76 o
  32   4   1        0.43       31.68     41.68 o
  34   4   1       97.59       42.20     50.46 o
 -33   5   1     1432.71     1384.76    143.54 o
 -31   5   1      921.67      886.26    113.43 o
 -29   5   1       29.56       55.37     54.26 o
 -27   5   1      317.52      304.20     70.82 o
 -25   5   1        4.24      -22.03     36.53 o
 -23   5   1      627.71      605.52     77.66 o
 -21   5   1      513.84      652.99     60.92 o
 -19   5   1        2.57       20.93     23.05 o
 -17   5   1      141.50      160.68     36.59 o
 -15   5   1       19.53       13.11     16.71 o
 -13   5   1      508.98      524.51     32.13 o
 -11   5   1      530.46      503.65     33.22 o
  -9   5   1     7670.23     7828.18    181.09 o
  -7   5   1        9.90       18.31     16.21 o
  -5   5   1     4422.56     4441.92    105.21 o
  -3   5   1      240.08      191.57     25.06 o
  -1   5   1     1134.52     1008.70     81.06 o
   1   5   1      177.82      158.24     26.07 o
   3   5   1     1167.47     1222.43     58.55 o
   5   5   1      112.54       79.60     21.00 o
   7   5   1      691.25      629.94     40.36 o
   9   5   1      119.68       91.86     21.03 o
  11   5   1        0.12       17.28     19.95 o
  13   5   1       14.10       -8.76     18.95 o
  15   5   1      364.08      372.48     42.20 o
  17   5   1      130.50      134.34     30.07 o
  19   5   1      166.72       93.51     35.69 o
  21   5   1      280.52      272.03     49.24 o
  23   5   1      126.55       61.63     34.98 o
  25   5   1        1.80      -26.39     35.36 o
  27   5   1       32.46       59.03     42.53 o
  29   5   1      463.89      501.10    119.20 o
  31   5   1       32.36       52.01     54.03 o
  33   5   1        1.00       37.10     69.89 o
 -30   6   1     1398.09     1532.39    156.58 o
 -28   6   1      864.92      843.06    114.91 o
 -26   6   1      247.34      185.04     64.80 o
 -24   6   1       47.46      -26.29     40.34 o
 -22   6   1      347.34      429.29    122.26 o
 -20   6   1      863.04      917.59     91.88 o
 -18   6   1     1002.66     1150.01     96.71 o
 -16   6   1      550.18      540.65     58.78 o
 -14   6   1      348.04      357.09     34.82 o
 -12   6   1       47.65       69.22     26.37 o
 -10   6   1     2840.79     2927.03    112.54 o
  -8   6   1       60.30       79.91     25.10 o
  -6   6   1      149.36      168.66     30.21 o
  -4   6   1      895.67      998.45     58.12 o
  -2   6   1      389.31      378.35     36.97 o
   0   6   1      120.53       95.22     33.05 o
   2   6   1      353.23      365.46     47.75 o
   4   6   1      262.11      297.42     37.19 o
   6   6   1     3661.04     3477.38    106.52 o
   8   6   1     1012.10     1166.63     78.00 o
  10   6   1       24.09       -5.89     21.09 o
  12   6   1       55.69       34.28     27.74 o
  14   6   1        3.66      -20.88     25.33 o
  16   6   1      880.60      898.54    119.75 o
  18   6   1      280.13      350.05     68.71 o
  20   6   1      659.90      717.33     95.35 o
  22   6   1      561.28      674.91     94.94 o
  24   6   1       90.77       79.81     52.11 o
  26   6   1       35.12       92.32     53.36 o
  28   6   1      325.30      403.07     87.55 o
  30   6   1      932.36      876.71    149.54 o
 -27   7   1       53.83      159.48     71.69 o
 -25   7   1      239.97      186.56    118.08 o
 -23   7   1        6.34        8.97     46.92 o
 -21   7   1      641.63      699.78    106.50 o
 -19   7   1      446.95      278.03     75.70 o
 -17   7   1      635.74      744.56     87.30 o
 -15   7   1      550.43      478.06     70.41 o
 -13   7   1      233.77      194.60     61.04 o
 -11   7   1      196.11      176.41     42.05 o
  -9   7   1     2638.09     2710.41    116.73 o
  -7   7   1      141.37      232.81     42.26 o
  -5   7   1      123.58       98.64     32.20 o
  -3   7   1      111.19      138.41     32.42 o
  -1   7   1      173.65      130.35     63.98 o
   1   7   1        2.30       23.13     23.75 o
   3   7   1      717.85      822.35     57.43 o
   5   7   1      145.27      100.29     41.69 o
   7   7   1      178.10      265.46     53.12 o
   9   7   1      999.95      925.92     88.87 o
  11   7   1       45.31       40.27     46.74 o
  13   7   1      127.92      139.42     57.41 o
  15   7   1      111.25       81.56     49.31 o
  17   7   1      124.36      162.25     61.05 o
  19   7   1      286.32      172.18     83.70 o
  21   7   1      668.07      642.75    103.03 o
  23   7   1      159.28       97.15     91.51 o
  25   7   1       89.76       80.64     62.07 o
 -22   8   1      203.01      243.15     85.90 o
 -20   8   1       17.32      103.92     68.67 o
 -18   8   1      166.28       63.88     64.04 o
 -16   8   1      108.24       63.49     61.73 o
 -14   8   1       73.57       25.82     53.48 o
 -12   8   1       96.17       37.94     59.91 o
 -10   8   1        2.29        5.67     40.39 o
  -8   8   1       31.84       -8.03     38.14 o
  -6   8   1      145.02       85.33     58.50 o
  -4   8   1       34.33       48.86     50.39 o
  -2   8   1       37.56      104.23     57.53 o
   0   8   1        8.54       63.65     48.88 o
   2   8   1      168.40      100.81     56.91 o
   4   8   1       99.97       87.54     46.26 o
   6   8   1       31.52       13.45     38.78 o
   8   8   1      206.36      182.03     69.56 o
  10   8   1        0.08       -2.89     53.28 o
  12   8   1       19.69      -42.17     46.54 o
  14   8   1        4.93       16.50     81.11 o
  16   8   1        5.20      -46.26     51.04 o
  18   8   1      220.90      199.67    137.89 o
  20   8   1       43.20      -14.01     57.00 o
 -15   9   1      189.64      185.52    118.85 o
 -13   9   1       36.91       71.98     88.30 o
 -11   9   1       33.35      -70.03     70.03 o
  -9   9   1       58.39       52.03     87.60 o
  -7   9   1     1037.58      962.78    194.45 o
  -5   9   1     1095.19     1387.81    158.66 o
  -3   9   1       44.86       87.46     70.79 o
  -1   9   1      105.28       59.44     63.80 o
   1   9   1        1.74       -4.62     71.28 o
   3   9   1      753.96      800.13    178.97 o
   5   9   1      792.40      826.63    181.76 o
   7   9   1       35.20       65.98     89.28 o
   9   9   1       54.44       85.93    102.81 o
  11   9   1      166.91      125.68    100.57 o
  13   9   1        0.33      -24.97     74.35 o
 -40   0   2       68.04       21.20     68.21 o
 -38   0   2       47.20       11.30     65.70 o
 -36   0   2      207.40      260.99     90.53 o
 -34   0   2      211.95      216.21     84.53 o
 -32   0   2      271.17      365.75     94.58 o
 -30   0   2      416.80      321.11     81.32 o
 -28   0   2     1705.66     1585.81    104.50 o
 -26   0   2      868.03      970.59     79.14 o
 -24   0   2     2265.44     2319.53    101.04 o
 -22   0   2     2904.52     2762.38     95.79 o
 -20   0   2     4761.90     4732.71    130.48 o
 -18   0   2     4329.23     4765.21    126.73 o
 -16   0   2    14794.48    15321.24    240.53 o
 -14   0   2     4135.51     4251.90     83.03 o
 -12   0   2    18647.99    18581.22    435.96 o
 -10   0   2    13765.75    13976.91    235.44 o
  -8   0   2     4391.88     4419.38    100.13 o
  -6   0   2     7300.47     7687.58    181.80 o
  -4   0   2    60778.15    57859.06    991.82 o
  -2   0   2     4531.47     4537.83     90.53 o
   0   0   2      634.97      585.32     22.58 o
  16   0   2     2879.14     3661.81    245.23 o
  18   0   2     4573.20     4897.99    306.88 o
  20   0   2     1224.70     1087.06    153.72 o
  22   0   2      177.32      139.46     20.71 o
  24   0   2     1345.60     1277.87     59.72 o
  26   0   2    11435.08    11166.90    311.02 o
  28   0   2        5.46       13.19     23.59 o
  30   0   2      491.46      622.83     83.28 o
  32   0   2        4.44       44.92     49.80 o
  34   0   2        1.40      -28.60     44.78 o
  36   0   2      891.86      818.40    120.66 o
 -39   1   2       51.26       60.25     57.26 o
 -37   1   2       44.26       81.15     55.66 o
 -35   1   2      311.97      388.52     72.80 o
 -33   1   2        0.94       28.98     48.19 o
 -31   1   2     1829.90     1747.29    120.58 o
 -29   1   2      339.31      309.93     55.46 o
 -27   1   2      110.18      103.72     30.28 o
 -25   1   2     2037.57     2028.63     69.12 o
 -23   1   2       19.73        7.59     14.35 o
 -21   1   2      813.87      737.88     37.63 o
 -19   1   2       43.06       50.07     10.35 o
 -17   1   2       28.11       16.34      8.57 o
 -15   1   2     2574.00     2727.74     45.30 o
 -13   1   2     4688.70     4716.50     66.20 o
 -11   1   2     3368.74     3489.85     73.64 o
  -9   1   2      368.35      331.59     14.80 o
  -7   1   2    17398.02    17167.09    209.41 o
  -5   1   2     8350.69     8002.67    105.00 o
  -3   1   2     9532.84     9335.23    125.43 o
  -1   1   2      611.59      605.47     17.50 o
   1   1   2      209.45      189.05      7.71 o
   3   1   2    10412.86     9626.89    217.13 o
   5   1   2    33674.90    33379.18    817.00 o
   7   1   2    10989.05    10047.46    260.00 o
   9   1   2     2529.50     2652.87     82.66 o
  11   1   2     2554.78     2602.69     74.87 o
  13   1   2      316.24      278.23     35.23 o
  15   1   2     1066.64     1068.18     66.72 o
  17   1   2      707.70      714.08     38.20 o
  19   1   2     1801.81     1808.09     66.37 o
  21   1   2      788.64      743.55     45.36 o
  23   1   2     2156.55     2189.18     96.97 o
  25   1   2      739.84      869.37     83.09 o
  27   1   2     1276.08     1315.81     97.88 o
  29   1   2       90.97       62.61     40.10 o
  31   1   2       65.02       21.46     30.37 o
  33   1   2      459.34      476.23     61.71 o
  35   1   2        5.89      -25.52     42.20 o
  37   1   2      259.32      358.67     64.57 o
 -38   2   2      108.64       43.47     51.98 o
 -36   2   2        1.37       -6.42     41.68 o
 -34   2   2      213.18      293.11     81.88 o
 -32   2   2      510.11      497.49     90.74 o
 -30   2   2      760.33      795.18    107.06 o
 -28   2   2       80.20      132.37     41.61 o
 -26   2   2      700.31      666.79     46.36 o
 -24   2   2      644.41      751.94     45.97 o
 -22   2   2     1607.98     1619.05     61.61 o
 -20   2   2       19.41       15.04     13.46 o
 -18   2   2      788.55      801.94     40.35 o
 -16   2   2     1424.77     1461.44     45.36 o
 -14   2   2      185.11      330.03     16.96 o
 -12   2   2     3065.01     3065.64     57.09 o
 -10   2   2     3641.57     3695.99     58.18 o
  -8   2   2     5017.00     5300.87     79.72 o
  -6   2   2    13275.56    13157.66    159.30 o
  -4   2   2       84.74       76.11     10.86 o
  -2   2   2       42.55       41.20      8.78 o
   0   2   2     5229.27     5357.66     88.90 o
   2   2   2     3386.79     3460.81     56.33 o
   4   2   2    14607.42    14147.77    199.99 o
   6   2   2     1213.40     1213.09     32.01 o
   8   2   2       48.19       62.73     12.53 o
  10   2   2     1552.38     1504.34     39.45 o
  12   2   2     1488.91     1348.50     77.24 o
  14   2   2     3728.42     3749.49    189.04 o
  16   2   2       10.13       33.26     20.19 o
  18   2   2      435.93      502.88     53.40 o
  20   2   2      932.48      940.74     69.08 o
  22   2   2      421.45      371.90     91.04 o
  24   2   2     1837.37     1831.54     56.84 o
  26   2   2       60.78       88.29     34.99 o
  28   2   2     2537.22     2889.63    141.86 o
  30   2   2       19.68       17.03     27.52 o
  32   2   2       21.44        4.91     34.11 o
  34   2   2      123.47       73.91     42.56 o
  36   2   2      103.41      133.56     70.03 o
 -37   3   2       12.62      -11.72     45.93 o
 -35   3   2      136.57      325.29     91.09 o
 -33   3   2     4452.96     4382.77    452.30 o
 -31   3   2      298.73      403.49     90.67 o
 -29   3   2       30.83       17.62     41.50 o
 -27   3   2      178.66      144.50     43.03 o
 -25   3   2       68.58       53.50     23.07 o
 -23   3   2     3753.58     3855.72     91.66 o
 -21   3   2      843.71      937.84     59.37 o
 -19   3   2      689.03      634.84     36.93 o
 -17   3   2      669.80      727.48     34.77 o
 -15   3   2      263.03      325.72     18.73 o
 -13   3   2     2357.35     2196.60     48.22 o
 -11   3   2     9076.98     9556.65    129.37 o
  -9   3   2    26260.59    26336.27    326.83 o
  -7   3   2     1032.54     1060.99     33.12 o
  -5   3   2    12663.47    13555.88    191.38 o
  -3   3   2      578.29      564.21     26.00 o
  -1   3   2    17835.02    17076.27    216.75 o
   1   3   2     2082.30     1861.02     39.92 o
   3   3   2      382.45      568.07     33.06 o
   5   3   2       18.53        9.22      9.19 o
   7   3   2     2725.20     2839.27     61.22 o
   9   3   2     3116.55     2941.64     70.28 o
  11   3   2      460.03      363.58     32.36 o
  13   3   2     5057.49     5256.27     92.38 o
  15   3   2     2897.07     2835.56     74.26 o
  17   3   2       55.42       38.85     14.78 o
  19   3   2     2494.05     2389.87     69.49 o
  21   3   2       27.66       10.69     17.10 o
  23   3   2       47.47       53.69     22.08 o
  25   3   2     1195.51     1226.72     62.72 o
  27   3   2     2286.17     2131.01    112.20 o
  29   3   2      953.66     1049.42     84.64 o
  31   3   2      138.66       57.31     39.70 o
  33   3   2      825.93      738.39     82.22 o
  35   3   2      617.11      948.00    250.32 o
 -36   4   2       62.25       49.46     57.62 o
 -34   4   2       72.40       39.15     48.58 o
 -32   4   2      179.15       87.95     52.96 o
 -30   4   2       17.01      -36.58     36.58 o
 -28   4   2     1048.11     1023.28     80.71 o
 -26   4   2      183.64      116.74     66.44 o
 -24   4   2      109.59       89.87     33.03 o
 -22   4   2      610.09      622.28     60.07 o
 -20   4   2      295.26      305.04     37.07 o
 -18   4   2        0.18       -0.31     14.17 o
 -16   4   2      599.89      614.25     31.31 o
 -14   4   2       38.12       18.97     12.74 o
 -12   4   2     1016.28      990.30     43.20 o
 -10   4   2      933.76      964.67     45.50 o
  -8   4   2     7287.22     7328.81    117.47 o
  -6   4   2      575.86      743.35     36.94 o
  -4   4   2     1237.67     1165.23     48.01 o
  -2   4   2     1536.39     1542.81     49.78 o
   0   4   2     1142.81     1031.96     41.07 o
   2   4   2     4691.31     5095.84     99.88 o
   4   4   2      173.24      115.67     21.88 o
   6   4   2     4920.80     5006.84     80.32 o
   8   4   2      793.73      730.32     43.23 o
  10   4   2       47.13       76.22     28.40 o
  12   4   2     1336.61     1312.62     50.49 o
  14   4   2      300.32      306.84     27.87 o
  16   4   2     1990.20     1892.30     66.99 o
  18   4   2      317.36      335.36     33.82 o
  20   4   2     1658.76     1725.74     67.91 o
  22   4   2       72.89       65.27     25.39 o
  24   4   2      130.29       59.31     36.03 o
  26   4   2        1.31        7.86     32.99 o
  28   4   2      341.97      320.24     62.70 o
  30   4   2      278.49      224.49     58.35 o
  32   4   2       12.13       27.60     41.21 o
  34   4   2        0.60       -5.72     60.68 o
 -33   5   2     1251.24     1423.70    368.82 o
 -31   5   2       18.25       63.02     53.00 o
 -29   5   2       36.23       72.63     50.21 o
 -27   5   2        4.03       99.00     44.26 o
 -25   5   2        0.66       -3.15     35.01 o
 -23   5   2      651.00      833.94     69.74 o
 -21   5   2     2605.05     2725.08    109.91 o
 -19   5   2     1527.96     1599.37     66.60 o
 -17   5   2     1183.33     1254.07     77.10 o
 -15   5   2      785.66      875.91     49.71 o
 -13   5   2      121.74       55.47     17.05 o
 -11   5   2     9330.16     9597.32    186.51 o
  -9   5   2    12394.82    12845.27    228.98 o
  -7   5   2       77.87      133.13     29.60 o
  -5   5   2       85.53       97.94     22.85 o
  -3   5   2     2712.14     3007.96     92.30 o
  -1   5   2     3830.64     3834.65    122.67 o
   1   5   2     9504.80     9224.36    193.97 o
   3   5   2     2500.42     2506.27     80.83 o
   5   5   2     1916.25     1929.30     69.23 o
   7   5   2       17.54       15.10     15.62 o
   9   5   2      183.95      171.48     35.34 o
  11   5   2     2091.87     2250.72     79.49 o
  13   5   2     1440.26     1513.06     66.78 o
  15   5   2     1581.54     1696.87     81.79 o
  17   5   2      596.69      506.18     50.36 o
  19   5   2      100.64       75.58     33.57 o
  21   5   2        0.54       28.74     29.67 o
  23   5   2     1011.89     1067.13     98.53 o
  25   5   2      369.09      249.55     60.73 o
  27   5   2      480.79      510.43     80.16 o
  29   5   2      303.89      178.07     60.65 o
  31   5   2        3.95      -21.18     48.25 o
 -32   6   2      213.39      214.12    122.75 o
 -30   6   2     1192.05      932.82    126.79 o
 -28   6   2       73.47       96.55     57.34 o
 -26   6   2       21.94       16.83     43.04 o
 -24   6   2      116.97       99.98     50.35 o
 -22   6   2      992.65     1130.70    102.42 o
 -20   6   2     1916.73     2075.26    127.72 o
 -18   6   2      253.50      260.14     67.27 o
 -16   6   2      153.67      134.64     35.50 o
 -14   6   2        0.31        2.51     25.02 o
 -12   6   2      344.17      377.08     49.58 o
 -10   6   2     6451.24     6339.16    143.51 o
  -8   6   2     1479.07     1506.03     72.53 o
  -6   6   2        6.76       12.49     20.40 o
  -4   6   2      828.31      766.73     89.03 o
  -2   6   2     1586.41     1594.55     83.14 o
   0   6   2      392.21      445.66     48.82 o
   2   6   2     1844.63     1663.21     88.97 o
   4   6   2     2710.48     2748.75     94.47 o
   6   6   2     1035.37     1034.90     58.91 o
   8   6   2     1537.35     1481.04    164.15 o
  10   6   2      413.10      401.43     49.84 o
  12   6   2      989.95     1064.14    169.41 o
  14   6   2     1236.65     1249.53    113.32 o
  16   6   2      135.61       41.55     40.35 o
  18   6   2     2628.54     2505.18    155.86 o
  20   6   2      369.86      282.73     87.53 o
  22   6   2       34.08       -7.90     39.90 o
  24   6   2      355.47      295.73    139.56 o
  26   6   2        0.09       33.62     52.68 o
  28   6   2      184.24      132.08     68.28 o
 -27   7   2       27.42       46.96     62.55 o
 -25   7   2        0.44      -43.81     43.81 o
 -23   7   2      124.49       83.33     52.64 o
 -21   7   2      499.42      427.72     74.00 o
 -19   7   2     2416.61     2828.33    157.00 o
 -17   7   2      104.41      111.21     47.55 o
 -15   7   2        0.53       24.28     37.77 o
 -13   7   2     2222.52     2458.01    118.09 o
 -11   7   2      850.00      794.62     71.94 o
  -9   7   2       86.00       77.65     33.71 o
  -7   7   2     2853.01     2812.22    162.70 o
  -5   7   2      327.96      311.21     54.07 o
  -3   7   2     1672.10     1829.89     82.92 o
  -1   7   2     1029.88     1020.98     71.21 o
   1   7   2      806.06      894.34    106.18 o
   3   7   2     2244.64     2329.65    130.61 o
   5   7   2       13.16       24.14     31.67 o
   7   7   2     2869.32     2400.73    138.04 o
   9   7   2      187.98      196.03     62.43 o
  11   7   2        2.97       29.76     67.51 o
  13   7   2      229.74      316.12     73.08 o
  15   7   2       25.44      -20.11     39.74 o
  17   7   2      303.39      323.75    135.38 o
  19   7   2       27.74      -32.65     44.37 o
  21   7   2      295.53      305.58     78.74 o
  23   7   2       90.46       27.98     56.71 o
  25   7   2       81.36        9.39     63.47 o
 -22   8   2      616.25      856.10    131.38 o
 -20   8   2      423.65      527.37    109.07 o
 -18   8   2      160.91      147.64     69.20 o
 -16   8   2       16.46       14.30     56.42 o
 -14   8   2       34.38      107.28     80.14 o
 -12   8   2     2632.80     2815.75    196.11 o
 -10   8   2     3057.28     3147.68    205.68 o
  -8   8   2      127.49      237.87    106.57 o
  -6   8   2      134.01       70.91     55.63 o
  -4   8   2      269.46      193.53     68.96 o
  -2   8   2      231.47      334.40     80.14 o
   0   8   2      462.93      518.82     91.64 o
   2   8   2      556.60      360.51     73.46 o
   4   8   2      616.01      475.81     75.08 o
   6   8   2      731.56      715.98    110.67 o
   8   8   2      225.67      233.88     74.69 o
  10   8   2     1866.55     1926.35    165.16 o
  12   8   2     1117.53     1030.11    129.71 o
  14   8   2      329.09      386.45     91.09 o
  16   8   2        4.22       26.86     69.54 o
  18   8   2       38.81        0.78     57.00 o
  20   8   2      208.78      183.43    113.97 o
 -15   9   2       87.05       19.67     88.58 o
 -13   9   2      155.64       23.02     88.02 o
 -11   9   2      200.88       43.52     88.16 o
  -9   9   2       68.27       -0.56     81.04 o
  -7   9   2       12.49       43.86     63.52 o
  -5   9   2       31.67       56.43     63.48 o
  -3   9   2       49.37       40.28     63.43 o
  -1   9   2       20.03       27.07     56.06 o
   1   9   2       23.09      -32.50     73.51 o
   3   9   2        7.01       38.36     72.68 o
   5   9   2        0.15      104.62     94.72 o
   7   9   2        0.03       60.68     86.21 o
   9   9   2       27.90      126.66     98.20 o
  11   9   2        0.15        6.28     93.04 o
 -39   1   3     1578.57     1872.99    151.48 o
 -37   1   3      969.38     1093.48    116.29 o
 -35   1   3      351.32      149.43     55.35 o
 -33   1   3       15.28       32.93     41.21 o
 -31   1   3     3761.00     3764.66    243.83 o
 -29   1   3    10114.24    10257.82    296.48 o
 -27   1   3      743.26      817.68     53.91 o
 -25   1   3      260.30      224.08     27.41 o
 -23   1   3        9.35        5.76     12.12 o
 -21   1   3     1905.17     1919.88     52.76 o
 -19   1   3     6907.08     7350.68    112.19 o
 -17   1   3      124.41       78.14     11.33 o
 -15   1   3       22.53        4.23      7.24 o
 -13   1   3     1667.80     1623.18     44.82 o
 -11   1   3      173.56      213.88     15.18 o
  -9   1   3       85.33       57.86     14.70 o
  -7   1   3     3665.31     3870.24     65.67 o
  -5   1   3    12722.08    13391.58    178.76 o
  -3   1   3       28.79       53.83      9.31 o
  -1   1   3    11112.86    11055.38    156.50 o
   1   1   3        0.37        0.97      5.82 o
   3   1   3     2069.36     2134.86     49.30 o
   5   1   3     2580.50     2578.28     84.28 o
   7   1   3     1053.54      870.55     39.26 o
   9   1   3       13.50        0.32     15.00 o
  11   1   3     9313.76     9399.09    243.92 o
  13   1   3      264.65      363.56     24.70 o
  15   1   3       49.65       47.07     19.67 o
  17   1   3     1625.63     1640.05    105.83 o
  19   1   3    10160.17    10297.29    248.23 o
  21   1   3      179.51      170.06     29.54 o
  23   1   3       19.62       24.21     21.42 o
  25   1   3      165.96      203.55     38.43 o
  27   1   3        2.96       38.64     43.24 o
  29   1   3      203.58      220.95     36.59 o
  31   1   3     1986.27     1931.12    128.33 o
  33   1   3      631.22      545.10    108.32 o
  35   1   3      218.56      215.34     52.78 o
 -40   2   3      151.09      186.50     98.90 o
 -38   2   3       29.30       45.22     53.22 o
 -36   2   3       99.90       84.83     51.79 o
 -34   2   3        3.84       63.75     48.57 o
 -32   2   3     1260.55     1252.16    113.41 o
 -30   2   3       41.60       27.95     30.20 o
 -28   2   3      863.22      885.66     65.27 o
 -26   2   3     2931.28     3134.73     88.52 o
 -24   2   3      878.30      874.00     43.16 o
 -22   2   3     1564.03     1647.56     87.58 o
 -20   2   3     1669.52     1643.21     51.13 o
 -18   2   3     4641.71     4762.37     81.41 o
 -16   2   3      283.75      404.82     22.41 o
 -14   2   3     3616.13     3439.96     60.97 o
 -12   2   3      744.92      757.57     29.34 o
 -10   2   3     1355.68     1415.57     33.60 o
  -8   2   3      111.02       58.56     10.28 o
  -6   2   3     1283.10     1203.63     49.47 o
  -4   2   3     4803.02     4912.18     96.15 o
  -2   2   3    21068.32    20694.54    268.00 o
   0   2   3     1204.08     1213.62     32.22 o
   2   2   3       38.60       13.24      8.19 o
   4   2   3      427.56      521.74     21.39 o
   6   2   3    13793.18    13680.31    205.60 o
   8   2   3       26.97       84.98     13.72 o
  10   2   3     4949.71     5173.13    155.63 o
  12   2   3     6681.74     6969.19    212.73 o
  14   2   3     2977.66     3120.50    106.17 o
  16   2   3     1224.19     1223.43     64.45 o
  18   2   3      457.18      310.82     38.86 o
  20   2   3     4456.61     4493.97    164.51 o
  22   2   3       16.89       -2.24     25.17 o
  24   2   3       56.01       63.92     31.69 o
  26   2   3       58.01        7.95     41.85 o
  28   2   3      251.65      230.63     53.36 o
  30   2   3       65.97       63.75     34.80 o
  32   2   3      204.81      315.72     55.94 o
  34   2   3       26.97       17.42     57.12 o
 -39   3   3      102.09      190.83     95.83 o
 -37   3   3      220.77      184.91    151.70 o
 -35   3   3      234.01      103.36     59.63 o
 -33   3   3      157.38      166.60     58.92 o
 -31   3   3     1364.22     1331.69    194.66 o
 -29   3   3      102.65       85.48     39.04 o
 -27   3   3      950.12      888.33     63.52 o
 -25   3   3      189.13      194.92     31.32 o
 -23   3   3      336.01      283.41     51.27 o
 -21   3   3     1181.07     1301.36     53.04 o
 -19   3   3      138.18      113.11     16.40 o
 -17   3   3     1574.29     1689.20     52.50 o
 -15   3   3     3144.82     3418.75     87.82 o
 -13   3   3      151.52      217.32     24.71 o
 -11   3   3       94.89       60.77     13.78 o
  -9   3   3      253.69      252.95     20.67 o
  -7   3   3     5675.52     5674.16     98.14 o
  -5   3   3      190.90      187.10     17.60 o
  -3   3   3     4726.47     4605.48     82.17 o
  -1   3   3      138.56      119.28     14.18 o
   1   3   3      317.01      291.22     18.80 o
   3   3   3     4678.20     4589.82     71.80 o
   5   3   3     2716.93     2743.73     60.29 o
   7   3   3       85.56       69.93     12.91 o
   9   3   3     2454.97     2496.16     60.27 o
  11   3   3     5088.80     4908.51     86.46 o
  13   3   3      451.03      426.64     26.35 o
  15   3   3      124.86      146.69     29.16 o
  17   3   3     1368.36     1460.72     47.48 o
  19   3   3      550.86      552.86     39.36 o
  21   3   3      206.45      264.60     24.04 o
  23   3   3      255.98      239.76     26.66 o
  25   3   3        5.37        2.38     18.44 o
  27   3   3        3.27       12.34     27.86 o
  29   3   3       96.62      128.35     56.84 o
  31   3   3       70.61       26.84     39.89 o
  33   3   3      600.75      671.62     76.27 o
 -36   4   3        8.81      -48.85     48.85 o
 -34   4   3      191.44       73.59     75.40 o
 -32   4   3       15.93      -21.25     39.01 o
 -30   4   3        0.31       48.79     43.89 o
 -28   4   3     2212.60     2344.53    136.69 o
 -26   4   3      481.52      514.11     70.95 o
 -24   4   3     1030.16     1165.30     93.09 o
 -22   4   3       37.34       49.28     23.47 o
 -20   4   3      325.03      323.94     50.14 o
 -18   4   3     1927.16     1903.04     66.04 o
 -16   4   3     3415.96     3593.47    155.73 o
 -14   4   3       31.79       11.67     15.27 o
 -12   4   3      963.32      923.18     52.70 o
 -10   4   3     3433.87     3435.53     88.34 o
  -8   4   3       30.87       14.12     17.86 o
  -6   4   3     5359.05     5313.12    147.28 o
  -4   4   3     9723.39     9606.25    217.30 o
  -2   4   3      660.95      646.22     34.28 o
   0   4   3      162.72      170.51     19.37 o
   2   4   3     5691.89     5823.39    118.09 o
   4   4   3      142.51      131.56     14.87 o
   6   4   3     4971.72     4973.72    119.99 o
   8   4   3     8013.94     8089.05    153.07 o
  10   4   3     1691.44     1805.98     58.92 o
  12   4   3     3782.71     3686.37     88.00 o
  14   4   3      606.95      644.25     39.17 o
  16   4   3     7606.04     7728.58    167.20 o
  18   4   3     8589.45     8852.19    202.26 o
  20   4   3       10.85       21.80     21.60 o
  22   4   3      398.80      485.45     58.71 o
  24   4   3       27.13       14.17     29.81 o
  26   4   3      156.62      111.14     41.29 o
  28   4   3      333.54      379.00     90.74 o
  30   4   3     1005.93     1172.85    175.76 o
  32   4   3      141.89       70.98     48.43 o
 -35   5   3        0.01       38.35     56.51 o
 -33   5   3      199.23       98.38     61.51 o
 -31   5   3      152.19      182.07     66.43 o
 -29   5   3      207.55      177.05     65.18 o
 -27   5   3      108.89      115.63     49.00 o
 -25   5   3      135.46      131.47     59.85 o
 -23   5   3     1060.03     1008.47    108.32 o
 -21   5   3      306.79      322.61     57.89 o
 -19   5   3       20.96       15.85     23.12 o
 -17   5   3      638.05      606.27     55.11 o
 -15   5   3       92.75       89.53     23.19 o
 -13   5   3       46.44       54.94     21.28 o
 -11   5   3      271.96      232.96     35.42 o
  -9   5   3     3856.14     3818.70     99.63 o
  -7   5   3      574.35      546.05     86.84 o
  -5   5   3       42.97       25.11     18.21 o
  -3   5   3       13.21       46.62     19.94 o
  -1   5   3     1174.70     1233.99     59.85 o
   1   5   3     1515.40     1449.93     63.16 o
   3   5   3      304.81      256.40     36.28 o
   5   5   3      141.11      114.87     19.91 o
   7   5   3      820.23      805.51     49.60 o
   9   5   3     4274.76     4345.54    115.51 o
  11   5   3      834.06      918.36     49.44 o
  13   5   3      229.48      190.20     27.92 o
  15   5   3      536.97      501.61     60.11 o
  17   5   3     1846.90     2092.71    126.36 o
  19   5   3     2508.17     2430.34    137.47 o
  21   5   3        1.21       -4.48     34.15 o
  23   5   3       12.74       18.64     35.15 o
  25   5   3        2.00      -14.93     37.06 o
  27   5   3       19.20       31.87     44.21 o
  29   5   3      254.54      301.09     68.28 o
 -32   6   3       10.29       13.09     56.68 o
 -30   6   3      554.14      697.97    112.34 o
 -28   6   3      825.30     1003.92    152.88 o
 -26   6   3      811.79      948.99    104.97 o
 -24   6   3       19.94       -5.37     37.21 o
 -22   6   3      459.08      422.49     70.87 o
 -20   6   3      179.40      181.73     50.21 o
 -18   6   3      319.99      436.72     81.91 o
 -16   6   3       42.89       49.70     31.59 o
 -14   6   3       37.32       67.00     28.53 o
 -12   6   3     2253.99     2203.10     90.59 o
 -10   6   3      317.04      202.76     37.27 o
  -8   6   3     1019.81      947.16     61.26 o
  -6   6   3     1485.23     1564.44     84.80 o
  -4   6   3      600.36      730.75     61.30 o
  -2   6   3        0.33       21.00     22.34 o
   0   6   3      347.77      366.29     44.85 o
   2   6   3       34.87       54.95     25.90 o
   4   6   3     1226.28      953.16     68.60 o
   6   6   3        9.96       -6.21     23.38 o
   8   6   3     4533.51     4618.96    256.36 o
  10   6   3     5587.39     5433.80    188.94 o
  12   6   3      952.14      943.86     99.30 o
  14   6   3       50.77       30.98     40.43 o
  16   6   3     1998.32     1957.88    139.44 o
  18   6   3     1740.93     1778.56    135.00 o
  20   6   3      734.01      986.87    106.25 o
  22   6   3       48.63       92.48     51.95 o
  24   6   3        7.74        3.29     51.33 o
  26   6   3        4.88       42.18     51.69 o
 -27   7   3       76.48      134.70     72.29 o
 -25   7   3      168.36       90.05    123.73 o
 -23   7   3       23.39       33.87     46.44 o
 -21   7   3       70.17       92.65     51.67 o
 -19   7   3        1.62       -9.97     37.28 o
 -17   7   3      475.83      444.76     72.85 o
 -15   7   3       86.11      127.64     39.40 o
 -13   7   3       97.15      144.00     60.60 o
 -11   7   3     2101.21     1791.85    192.52 o
  -9   7   3      163.09      125.24     36.61 o
  -7   7   3      197.52      125.65     32.77 o
  -5   7   3      752.17      643.56     56.15 o
  -3   7   3     1984.97     2126.53    176.75 o
  -1   7   3     1514.42     1392.55    103.71 o
   1   7   3      556.23      502.61     87.96 o
   3   7   3       79.82       66.87     35.07 o
   5   7   3      910.45     1089.52     93.91 o
   7   7   3     1137.30     1365.12    155.67 o
   9   7   3      724.35      889.09    109.86 o
  11   7   3      300.11      213.88    118.01 o
  13   7   3      924.71      722.02    102.51 o
  15   7   3       46.54      -12.06     42.12 o
  17   7   3     1860.80     2088.92    162.44 o
  19   7   3      763.45      699.67    183.01 o
  21   7   3      583.59      640.55    101.77 o
  23   7   3       15.94       38.50     53.70 o
 -22   8   3      170.84      122.07     78.88 o
 -20   8   3      436.91      354.53     91.89 o
 -18   8   3      256.71      151.55     71.88 o
 -16   8   3      317.58       99.04     89.97 o
 -14   8   3      802.25      852.86    169.48 o
 -12   8   3      219.07      173.65     69.52 o
 -10   8   3       49.51       -4.50     47.07 o
  -8   8   3      270.29      209.97     70.30 o
  -6   8   3      189.01      111.67     62.13 o
  -4   8   3      147.94      102.82     57.27 o
  -2   8   3        0.16      -32.10     44.37 o
   0   8   3       31.29        7.27     37.23 o
   2   8   3       22.88       -2.10     41.96 o
   4   8   3      106.33        8.33     47.11 o
   6   8   3     1083.53      949.21    126.37 o
   8   8   3      503.60      497.98    181.34 o
  10   8   3     3006.82     3150.55    342.87 o
  12   8   3        2.43       -9.24     49.48 o
  14   8   3      753.79      456.19     95.17 o
  16   8   3       46.09       35.77     62.00 o
  18   8   3        1.38      110.20    106.99 o
 -15   9   3      131.03      340.78    140.33 o
 -13   9   3     1160.12     1413.89    228.91 o
 -11   9   3      222.34      190.83    116.20 o
  -9   9   3        0.21        8.52     60.28 o
  -7   9   3        0.13        5.97     60.71 o
  -5   9   3     1022.20     1078.66    152.81 o
  -3   9   3     1593.32     1668.61    168.89 o
  -1   9   3      484.48      446.10    141.03 o
   1   9   3      104.41        7.67     72.81 o
   3   9   3        4.86        6.14     79.79 o
   5   9   3     1240.77     1071.72    200.59 o
   7   9   3     1824.96     2087.92    259.87 o
   9   9   3        9.66       73.37     97.51 o
 -40   0   4        5.41       77.14     87.60 o
 -38   0   4      139.60      114.38     87.32 o
 -36   0   4        9.46       88.72     72.95 o
 -34   0   4      604.47      344.96     99.88 o
 -32   0   4     3951.30     4005.10    276.06 o
 -30   0   4      501.86      513.26    105.53 o
 -28   0   4       98.41      136.22     55.55 o
 -26   0   4     7921.68     7528.48    229.90 o
 -24   0   4     3825.93     4111.76    118.22 o
 -22   0   4     5326.43     5341.74    141.07 o
 -20   0   4    32348.66    32623.94    737.12 o
 -18   0   4     9507.83     9873.47    217.88 o
 -16   0   4     1311.30     1157.94     51.93 o
 -14   0   4    25938.17    27158.23    450.59 o
 -12   0   4    20264.16    21561.04    402.82 o
 -10   0   4    11774.07    10842.36    219.33 o
  -8   0   4    39852.33    40466.99    716.13 o
  -6   0   4       40.36       15.33     11.23 o
  -4   0   4     7413.77     7033.52    130.31 o
  -2   0   4     3788.52     3698.65     83.97 o
   0   0   4    71468.90    70334.61   1201.22 o
   2   0   4     5669.27     5905.78    162.11 o
   4   0   4     1080.28     1202.56     54.26 o
  26   0   4     1432.16     1374.14     84.67 o
  28   0   4        0.34       14.37     30.13 o
  30   0   4       88.22       90.95     44.78 o
  32   0   4       61.14       63.33     46.73 o
  34   0   4        8.52       -6.28     51.89 o
 -39   1   4       12.87       52.83     54.09 o
 -37   1   4        6.34       12.74     45.11 o
 -35   1   4      227.63      236.38     65.82 o
 -33   1   4       77.38       53.61     40.05 o
 -31   1   4     2735.50     2746.53    140.08 o
 -29   1   4     1660.16     1581.23     73.63 o
 -27   1   4     2418.61     2386.08     74.93 o
 -25   1   4     2345.19     2532.12     93.59 o
 -23   1   4      923.46      991.91     39.03 o
 -21   1   4      828.80      920.52     40.60 o
 -19   1   4     1826.44     1870.75     56.76 o
 -17   1   4      724.22      814.82     34.17 o
 -15   1   4      737.77      819.50     29.14 o
 -13   1   4       21.62       27.31     10.30 o
 -11   1   4      618.30      633.41     26.74 o
  -9   1   4     5424.62     5765.81    134.83 o
  -7   1   4        4.56        4.62      7.30 o
  -5   1   4      626.04      674.36     24.10 o
  -3   1   4    12222.05    11634.45    158.62 o
  -1   1   4     7054.09     6672.60     95.49 o
   1   1   4       96.67       75.83     10.73 o
   3   1   4        0.27        0.68      5.42 o
   5   1   4    14727.20    15241.63    392.52 o
   7   1   4     6604.76     6888.05    190.51 o
   9   1   4      103.31      146.62     18.90 o
  11   1   4     3283.81     3475.37    103.96 o
  13   1   4     3266.56     3154.71     96.41 o
  15   1   4      185.65      181.01     25.39 o
  17   1   4       75.14       91.90     21.74 o
  19   1   4      382.82      359.05     33.01 o
  21   1   4       54.93       85.77     24.02 o
  23   1   4       44.46       46.62     23.52 o
  25   1   4      339.24      370.45     90.46 o
  27   1   4      136.52      148.98     52.87 o
  29   1   4       82.15       96.81     50.36 o
  31   1   4      206.82      147.48     35.41 o
  33   1   4      559.03      424.53     87.32 o
  35   1   4      355.06      345.70     54.26 o
 -40   2   4      174.68      217.33     81.37 o
 -38   2   4        0.99      -29.06     45.48 o
 -36   2   4      172.55       97.26     54.68 o
 -34   2   4      678.60      748.83     99.98 o
 -32   2   4      558.22      607.54     81.52 o
 -30   2   4      813.68      867.43    159.08 o
 -28   2   4     2038.50     1977.36    118.13 o
 -26   2   4      158.24       64.61     22.46 o
 -24   2   4       13.35       18.00     15.50 o
 -22   2   4     9548.39     9629.47    157.58 o
 -20   2   4     6275.49     6330.78    114.37 o
 -18   2   4     7363.33     7505.65    139.01 o
 -16   2   4      912.35      947.33     37.57 o
 -14   2   4     3197.78     3270.51     61.47 o
 -12   2   4     8089.46     7880.22    130.68 o
 -10   2   4     6581.38     6548.87    107.63 o
  -8   2   4     5603.18     5651.47     95.38 o
  -6   2   4     1773.82     1845.66     41.78 o
  -4   2   4       57.27       33.62      9.50 o
  -2   2   4    21471.06    21439.65    280.63 o
   0   2   4     6888.58     6948.71    102.39 o
   2   2   4     2556.78     2582.56     56.82 o
   4   2   4     1322.56     1320.02     38.68 o
   6   2   4     1394.08     1470.87     33.27 o
   8   2   4       21.28       23.67     25.46 o
  10   2   4     3479.94     3375.62    124.97 o
  12   2   4       91.16       99.08     26.27 o
  14   2   4     2553.74     2448.84     93.50 o
  16   2   4     1549.10     1586.52     99.54 o
  18   2   4      661.83      683.25    119.89 o
  20   2   4     1507.21     1570.43     87.24 o
  22   2   4      311.43      303.57     98.83 o
  24   2   4      731.68      681.56     94.30 o
  26   2   4       79.34      -11.16     38.92 o
  28   2   4      331.54      292.24     75.47 o
  30   2   4        0.31       -3.21     50.08 o
  32   2   4        7.05       20.17     31.10 o
  34   2   4       43.90       54.18     42.13 o
 -39   3   4      425.53      529.43    100.13 o
 -37   3   4       16.85      -10.15     53.05 o
 -35   3   4      124.87      163.27     62.87 o
 -33   3   4     1381.21     1682.87    143.65 o
 -31   3   4     3460.79     3683.21    196.12 o
 -29   3   4     3812.10     3378.36    159.00 o
 -27   3   4     3008.93     2815.12    206.22 o
 -25   3   4     3100.90     3000.02    118.42 o
 -23   3   4      206.28      240.06     31.29 o
 -21   3   4     4228.19     4261.69    122.79 o
 -19   3   4      669.52      699.26     58.25 o
 -17   3   4      265.53      276.19     28.71 o
 -15   3   4       10.66       19.05     12.21 o
 -13   3   4      388.63      385.69     26.85 o
 -11   3   4     3778.06     3812.16     84.47 o
  -9   3   4      965.21      918.63     31.94 o
  -7   3   4     4295.33     4087.76    112.27 o
  -5   3   4      647.73      727.18     31.21 o
  -3   3   4      851.33      956.90     33.93 o
  -1   3   4      571.81      459.85     31.83 o
   1   3   4     1170.63     1257.98     34.29 o
   3   3   4    13128.34    12827.45    210.01 o
   5   3   4      811.40      821.45     37.25 o
   7   3   4      432.80      466.14     31.42 o
   9   3   4      171.41      173.84     17.46 o
  11   3   4      279.21      227.52     20.79 o
  13   3   4     1366.20     1272.05     47.48 o
  15   3   4       19.60       11.29     23.86 o
  17   3   4     2593.65     2639.64    160.16 o
  19   3   4     2182.74     2059.56    117.38 o
  21   3   4      352.10      344.27     83.28 o
  23   3   4      503.88      447.91     96.53 o
  25   3   4      650.07      604.28    110.90 o
  27   3   4      731.57      623.30     72.12 o
  29   3   4     1117.16     1034.91     73.35 o
  31   3   4        0.87       29.18     70.65 o
  33   3   4       17.30       35.15     51.89 o
 -36   4   4      209.39      104.58     67.08 o
 -34   4   4       41.11       74.16     91.44 o
 -32   4   4       36.55       54.22     59.21 o
 -30   4   4      654.36      701.55     88.19 o
 -28   4   4      157.14      133.02     45.37 o
 -26   4   4       85.67       86.06     43.83 o
 -24   4   4      776.05      758.06     80.27 o
 -22   4   4      255.38      231.19     51.81 o
 -20   4   4      369.43      359.56     34.95 o
 -18   4   4      126.73       69.86     22.51 o
 -16   4   4      110.13       94.68     22.01 o
 -14   4   4       25.99       35.18     17.42 o
 -12   4   4       53.56        4.26     15.59 o
 -10   4   4     1652.99     1543.53     63.22 o
  -8   4   4        2.07        3.76     13.37 o
  -6   4   4     1305.81     1308.75     53.55 o
  -4   4   4      677.68      763.43     44.94 o
  -2   4   4     2651.10     2692.70     64.03 o
   0   4   4        8.77        3.78      9.93 o
   2   4   4      543.99      536.35     29.06 o
   4   4   4     2244.78     2330.54     66.35 o
   6   4   4        0.12        5.55     13.73 o
   8   4   4      821.26      871.55     41.61 o
  10   4   4      110.17       72.14     16.87 o
  12   4   4      711.97      707.08     37.02 o
  14   4   4      866.01      780.74     45.55 o
  16   4   4      373.56      362.09     33.70 o
  18   4   4      142.69      112.73     27.69 o
  20   4   4      105.21       70.86     24.95 o
  22   4   4      839.38      979.22     76.35 o
  24   4   4       11.52       36.38     38.71 o
  26   4   4       32.81       40.57     36.35 o
  28   4   4        0.03       51.72     38.14 o
  30   4   4       35.16       28.37     61.24 o
 -35   5   4       60.30       10.16     56.61 o
 -33   5   4     1650.40     2166.94    209.52 o
 -31   5   4     1606.91     1585.29    149.78 o
 -29   5   4        3.89      -12.35     45.28 o
 -27   5   4      616.32      593.92     83.17 o
 -25   5   4      542.31      470.47    101.69 o
 -23   5   4     5710.25     5480.71    210.76 o
 -21   5   4     1051.25     1005.34     78.01 o
 -19   5   4      127.73      162.99     33.40 o
 -17   5   4      327.00      399.31     43.52 o
 -15   5   4       11.13       14.72     20.62 o
 -13   5   4     1523.03     1587.24    122.23 o
 -11   5   4     1032.81      949.56     68.30 o
  -9   5   4     2303.42     2205.67     83.59 o
  -7   5   4      867.33      967.57     66.34 o
  -5   5   4      338.87      324.46     39.38 o
  -3   5   4       11.19       14.05     16.83 o
  -1   5   4      600.19      564.18     43.54 o
   1   5   4     5770.79     6035.88    140.24 o
   3   5   4     1512.06     1415.14     52.39 o
   5   5   4      201.82      245.27     30.97 o
   7   5   4      404.64      414.91     61.09 o
   9   5   4      408.35      451.49     40.02 o
  11   5   4     2924.84     2901.49     92.43 o
  13   5   4      350.30      343.76     39.11 o
  15   5   4      228.29      225.16     44.66 o
  17   5   4     1867.67     1927.43    121.10 o
  19   5   4      378.63      256.61     54.61 o
  21   5   4       35.97       56.56     39.28 o
  23   5   4      600.77      606.57    109.85 o
  25   5   4      209.24      148.19     50.24 o
  27   5   4      820.58      834.14     92.02 o
  29   5   4      207.43      135.59     71.28 o
 -32   6   4       14.95      -19.34     59.05 o
 -30   6   4       48.33       31.68     52.34 o
 -28   6   4       53.57       38.87     54.82 o
 -26   6   4        8.08      -21.24     38.87 o
 -24   6   4       12.36       45.53     41.98 o
 -22   6   4      156.25      235.31     58.97 o
 -20   6   4      598.20      578.66     80.48 o
 -18   6   4      834.58      621.01     86.25 o
 -16   6   4       48.48       12.41     27.19 o
 -14   6   4     1207.25     1020.72     77.40 o
 -12   6   4       70.58       45.64     26.26 o
 -10   6   4      216.44      252.36     35.33 o
  -8   6   4        3.49        7.00     23.46 o
  -6   6   4      274.95      301.43     43.10 o
  -4   6   4      222.99      171.78     35.56 o
  -2   6   4      655.50      439.14     61.05 o
   0   6   4        0.64      -13.93     20.46 o
   2   6   4        6.08       -3.01     24.45 o
   4   6   4      383.55      342.36     46.46 o
   6   6   4      997.24     1038.49    108.58 o
   8   6   4      339.65      264.29     48.30 o
  10   6   4      611.71      545.48     82.62 o
  12   6   4      806.42      664.34    111.66 o
  14   6   4       29.02       -2.99     39.01 o
  16   6   4     1750.94     1785.34    215.52 o
  18   6   4      220.59      175.95     70.09 o
  20   6   4        0.27      -15.63     39.41 o
  22   6   4        0.64       44.66     46.97 o
  24   6   4       50.65       97.99     55.01 o
  26   6   4      249.95      172.69     79.51 o
 -27   7   4      194.95      143.31     75.45 o
 -25   7   4       62.79       31.16     54.97 o
 -23   7   4      944.68      938.47    106.74 o
 -21   7   4      188.30       75.67     52.34 o
 -19   7   4      396.28      517.02     80.18 o
 -17   7   4       24.07      -33.20     35.92 o
 -15   7   4      476.36      347.82     55.05 o
 -13   7   4       10.66        9.67     33.21 o
 -11   7   4       96.58       49.42     34.87 o
  -9   7   4      432.68      444.65     56.95 o
  -7   7   4      456.59      546.14     61.47 o
  -5   7   4      417.93      405.87     62.50 o
  -3   7   4       18.17       -4.17     33.04 o
  -1   7   4      675.43      572.47     73.33 o
   1   7   4     1243.64     1230.24    102.50 o
   3   7   4      190.72      172.37     58.90 o
   5   7   4      721.43      571.29     90.97 o
   7   7   4       23.99       -2.79     42.11 o
   9   7   4     1983.23     2133.96    158.12 o
  11   7   4      235.64      181.61     63.69 o
  13   7   4        0.16      -41.14     43.16 o
  15   7   4      722.72      779.27    108.22 o
  17   7   4        2.39       -5.85     48.47 o
  19   7   4        1.60      -45.52     45.52 o
  21   7   4      130.81      146.50     66.75 o
 -22   8   4      621.08      460.60    143.96 o
 -20   8   4      619.95      399.23    136.14 o
 -18   8   4      260.19      196.92     79.92 o
 -16   8   4      342.06      213.42    103.64 o
 -14   8   4      164.24      122.06     93.18 o
 -12   8   4       12.68       14.16     55.38 o
 -10   8   4      235.28      325.81    164.53 o
  -8   8   4      979.06      850.93    117.93 o
  -6   8   4      221.55      237.05     77.73 o
  -4   8   4      174.61      210.94     92.97 o
  -2   8   4       67.53       96.89     56.07 o
   0   8   4      317.99      280.05     59.15 o
   2   8   4      194.73      215.82     69.33 o
   4   8   4       65.63      -17.17     52.47 o
   6   8   4       70.25       54.43     56.63 o
   8   8   4      704.97      750.26    213.07 o
  10   8   4      292.20      288.42     79.09 o
  12   8   4       72.05       35.35     56.77 o
  14   8   4     1108.78     1361.71    149.00 o
  16   8   4      875.61      880.03    182.60 o
 -13   9   4       30.25       48.12    100.02 o
 -11   9   4        8.31      -59.42     79.09 o
  -9   9   4       85.51       59.51    129.31 o
  -7   9   4        4.37       29.00    104.06 o
  -5   9   4      130.72      206.99     83.70 o
  -3   9   4       13.85       37.80     79.09 o
  -1   9   4        4.13      -14.51     80.63 o
   1   9   4       20.41       78.12     91.79 o
   3   9   4       23.80      -14.37     85.93 o
   5   9   4        5.01       24.27     86.62 o
   7   9   4       23.64      -38.36     81.88 o
 -41   1   5      260.00      253.18    111.18 o
 -39   1   5      109.13       29.79     74.28 o
 -37   1   5      291.96      248.01     74.70 o
 -35   1   5        7.43       35.43     45.47 o
 -33   1   5        8.89       43.33     37.17 o
 -31   1   5     1884.95     1826.96    116.29 o
 -29   1   5       12.13       24.34     23.46 o
 -27   1   5     8519.33     8569.82    162.67 o
 -25   1   5     1784.79     1830.19     63.81 o
 -23   1   5       45.53       48.67     14.97 o
 -21   1   5     1398.71     1497.94     61.96 o
 -19   1   5       22.70        8.05     11.92 o
 -17   1   5     1099.80     1130.73     45.59 o
 -15   1   5      627.65      505.84     26.61 o
 -13   1   5      247.65      186.88     18.16 o
 -11   1   5    14566.02    15702.06    230.57 o
  -9   1   5    12710.76    13736.96    183.31 o
  -7   1   5      498.19      651.22     26.96 o
  -5   1   5     5482.50     5101.50     79.87 o
  -3   1   5    34292.55    33772.34    399.45 o
  -1   1   5     4862.50     4840.21     75.10 o
   1   1   5     3275.74     3131.57     65.44 o
   3   1   5    18689.96    19824.15    357.07 o
   5   1   5      636.39      527.48     60.05 o
   7   1   5    29215.75    29508.96   1074.72 o
   9   1   5    11623.46    11221.04    298.08 o
  11   1   5     7416.03     7279.36    201.76 o
  13   1   5     1823.21     1810.45     68.31 o
  15   1   5     1903.63     1811.31     80.14 o
  17   1   5     4207.01     4170.07    128.87 o
  19   1   5     1982.55     2286.27    176.25 o
  21   1   5     2151.81     2109.21     85.42 o
  23   1   5      669.83      628.91     49.61 o
  25   1   5        5.85      -11.72     32.36 o
  27   1   5      125.75      145.07     50.91 o
  29   1   5      217.08      271.03     66.68 o
  31   1   5     1819.19     1467.46    130.29 o
  33   1   5      278.41      264.34     43.22 o
 -40   2   5      772.61      424.39     95.52 o
 -38   2   5      251.38      255.08     83.07 o
 -36   2   5       14.83       32.85     54.65 o
 -34   2   5      120.00       73.44     50.17 o
 -32   2   5      135.78      128.09     47.57 o
 -30   2   5      419.75      296.56     57.28 o
 -28   2   5        9.36       -4.87     23.15 o
 -26   2   5      533.38      549.32     41.45 o
 -24   2   5     4722.10     4724.11    100.04 o
 -22   2   5      962.02     1009.32     49.63 o
 -20   2   5       11.23        2.15     12.74 o
 -18   2   5      360.73      407.39     29.07 o
 -16   2   5     2004.56     1987.62     57.72 o
 -14   2   5    18555.36    19629.64    257.92 o
 -12   2   5      490.69      461.80     35.68 o
 -10   2   5      250.43      325.48     23.19 o
  -8   2   5     2081.16     2243.29     53.28 o
  -6   2   5     2814.33     2762.73     58.82 o
  -4   2   5     8280.03     8591.82    129.97 o
  -2   2   5     6974.72     7214.73    119.23 o
   0   2   5     7374.44     7353.11    107.30 o
   2   2   5     1766.06     1829.28     51.93 o
   4   2   5      111.37      113.57     12.68 o
   6   2   5     2982.29     2861.85     71.12 o
   8   2   5     4638.22     4799.64    165.31 o
  10   2   5     2521.28     2393.57    102.82 o
  12   2   5      932.73      867.02     61.19 o
  14   2   5      490.13      477.28     48.61 o
  16   2   5     2341.58     2574.81    101.52 o
  18   2   5     1551.07     1637.78     88.55 o
  20   2   5     1675.57     1554.57     88.67 o
  22   2   5        6.83       39.76     39.34 o
  24   2   5      216.76      332.83     72.40 o
  26   2   5       12.59       29.01     44.50 o
  28   2   5       53.30       76.72     56.22 o
  30   2   5      432.62      523.37     99.88 o
  32   2   5      246.88      214.96     81.18 o
 -39   3   5       99.26      129.59     67.61 o
 -37   3   5      322.43      359.22    115.43 o
 -35   3   5       66.91       88.63     57.16 o
 -33   3   5      867.89      874.88    129.59 o
 -31   3   5      258.93      186.28     54.96 o
 -29   3   5        0.74      -29.40     29.40 o
 -27   3   5     1048.49      950.33     90.22 o
 -25   3   5     1532.44     1454.86     75.33 o
 -23   3   5     4979.03     4826.42    102.89 o
 -21   3   5        2.71       -3.06     13.23 o
 -19   3   5        6.32        3.75     13.38 o
 -17   3   5      173.68      205.46     24.35 o
 -15   3   5      457.60      435.80     33.80 o
 -13   3   5     4517.49     4559.27    136.42 o
 -11   3   5     1079.38     1035.43     41.24 o
  -9   3   5      664.61      618.84     34.75 o
  -7   3   5        7.16       14.63     12.40 o
  -5   3   5     1483.96     1219.57     54.44 o
  -3   3   5      350.01      288.46     21.31 o
  -1   3   5    12469.21    12374.86    189.21 o
   1   3   5     8327.69     8418.33    146.47 o
   3   3   5     1269.38     1351.02     49.42 o
   5   3   5     2649.76     2880.22     84.91 o
   7   3   5      191.77      173.55     24.60 o
   9   3   5     6567.12     6535.88    146.83 o
  11   3   5     2341.47     2347.97     88.75 o
  13   3   5     1066.19     1056.60     38.98 o
  15   3   5      305.05      304.51     46.84 o
  17   3   5       29.42       -9.03     27.81 o
  19   3   5      596.85      568.99    100.02 o
  21   3   5      684.56      798.45    114.94 o
  23   3   5      331.24      211.19     71.00 o
  25   3   5       20.49       78.12     58.17 o
  27   3   5        1.69      -29.43     55.94 o
  29   3   5      617.44      627.44    121.22 o
  31   3   5       30.99      -27.10     30.34 o
 -36   4   5        0.89        0.75     70.65 o
 -34   4   5       93.89      200.73     70.38 o
 -32   4   5      189.79       60.57     82.86 o
 -30   4   5      138.48      205.59     57.13 o
 -28   4   5      525.45      627.59     82.62 o
 -26   4   5      272.08      250.99     55.73 o
 -24   4   5        1.11        1.74     24.97 o
 -22   4   5     3801.84     3875.83    122.97 o
 -20   4   5      790.35      746.84     50.05 o
 -18   4   5      885.62      912.22     56.38 o
 -16   4   5     5350.35     5494.26    130.41 o
 -14   4   5     2436.37     2495.79     72.64 o
 -12   4   5     1736.65     1957.73     66.07 o
 -10   4   5     1976.17     2068.50     61.14 o
  -8   4   5      130.96       72.58     24.54 o
  -6   4   5     1267.85     1067.93     54.68 o
  -4   4   5     4090.23     4020.84    106.08 o
  -2   4   5    12072.42    12093.16    212.81 o
   0   4   5      709.70      736.31     38.54 o
   2   4   5     1050.86     1037.70     36.75 o
   4   4   5     2182.31     2107.40     64.61 o
   6   4   5     3944.71     3974.88     94.31 o
   8   4   5     3451.48     3523.59    100.87 o
  10   4   5      635.77      654.79     36.39 o
  12   4   5       14.64       18.82     17.37 o
  14   4   5      765.71      809.72     46.98 o
  16   4   5       84.37       97.15     27.03 o
  18   4   5     1097.83      984.30     64.07 o
  20   4   5     1772.81     1846.11    119.54 o
  22   4   5     1114.17     1310.71     87.00 o
  24   4   5       78.89       92.22     38.08 o
  26   4   5       18.91       32.90     34.27 o
  28   4   5      181.38      206.61     49.90 o
  30   4   5      399.28      420.23    109.43 o
 -35   5   5       87.05       84.60     69.36 o
 -33   5   5       18.09        8.23     55.86 o
 -31   5   5        7.26      111.82     74.28 o
 -29   5   5        5.45        6.21     46.64 o
 -27   5   5     2153.05     2093.87    140.17 o
 -25   5   5        2.04       -5.61     33.93 o
 -23   5   5     1186.04     1151.00    103.02 o
 -21   5   5      165.70      211.04     44.00 o
 -19   5   5       49.30       42.24     27.55 o
 -17   5   5      100.14       50.08     25.76 o
 -15   5   5      477.45      369.47     42.42 o
 -13   5   5      101.13      140.16     32.43 o
 -11   5   5      295.89      265.84     35.49 o
  -9   5   5       21.22       -9.20     16.36 o
  -7   5   5      337.19      339.80     41.81 o
  -5   5   5      130.06      121.02     25.18 o
  -3   5   5      288.44      226.36     42.12 o
  -1   5   5      982.99     1091.04     55.64 o
   1   5   5     1179.46     1300.24     51.41 o
   3   5   5     1682.70     1796.36     78.69 o
   5   5   5        0.65        7.80     17.35 o
   7   5   5       58.28       40.99     21.41 o
   9   5   5       59.54       66.10     42.40 o
  11   5   5     1498.04     1453.03     70.07 o
  13   5   5      158.99      156.03     54.53 o
  15   5   5      722.19      600.97    116.34 o
  17   5   5        0.24       16.49     42.34 o
  19   5   5        8.72       -6.78     35.88 o
  21   5   5      122.69      149.05     50.10 o
  23   5   5        9.28       51.85     42.61 o
  25   5   5      266.10      250.79     59.19 o
  27   5   5      301.07      377.81     71.02 o
 -32   6   5      216.60      225.92    116.34 o
 -30   6   5      511.00      493.47     98.70 o
 -28   6   5      142.93      175.34     70.38 o
 -26   6   5      127.79      225.40    185.32 o
 -24   6   5      111.81      106.91     50.79 o
 -22   6   5       22.49       25.51     40.45 o
 -20   6   5      334.99      320.25     54.00 o
 -18   6   5      392.08      380.93     91.38 o
 -16   6   5     1600.76     1632.71     99.38 o
 -14   6   5      630.99      904.29    116.45 o
 -12   6   5      193.98      213.10     38.04 o
 -10   6   5      102.83       81.00     27.55 o
  -8   6   5       26.15       -6.13     23.38 o
  -6   6   5      227.31      258.20     71.86 o
  -4   6   5     1598.68     1742.26     89.87 o
  -2   6   5      613.39      664.61     72.65 o
   0   6   5     2423.78     2589.89    129.37 o
   2   6   5        1.27        2.86     25.30 o
   4   6   5      851.70      737.37     75.66 o
   6   6   5      325.81      371.64    139.98 o
   8   6   5      226.65      212.65     88.09 o
  10   6   5      118.93       58.69     42.30 o
  12   6   5     1075.88     1069.27    109.79 o
  14   6   5      840.91      741.42     95.90 o
  16   6   5       45.79       43.17     42.70 o
  18   6   5      456.50      430.48     96.25 o
  20   6   5     1452.01     1648.23    134.89 o
  22   6   5     1055.50      960.29    342.87 o
  24   6   5       19.35       -0.12     49.68 o
 -27   7   5        0.25      -33.57     56.50 o
 -25   7   5      603.42      599.04    109.45 o
 -23   7   5      504.94      419.23     79.38 o
 -21   7   5      159.48       74.59     55.51 o
 -19   7   5      138.23      135.04     65.23 o
 -17   7   5      182.43      193.44     49.85 o
 -15   7   5      553.27      459.68     60.98 o
 -13   7   5      283.61      321.17     53.27 o
 -11   7   5       91.17       78.03     43.25 o
  -9   7   5      183.48      242.18     70.04 o
  -7   7   5       67.04       71.28     42.31 o
  -5   7   5     1513.53     1478.51    111.12 o
  -3   7   5      176.32      222.16     53.71 o
  -1   7   5      748.98      818.91     87.80 o
   1   7   5      881.75      863.66     89.16 o
   3   7   5      335.32      293.98     72.04 o
   5   7   5       70.88       64.03     49.56 o
   7   7   5      373.02      251.89     65.99 o
   9   7   5     2090.85     2233.69    181.13 o
  11   7   5      330.33      340.16     76.29 o
  13   7   5      421.51      349.27     81.23 o
  15   7   5       21.78       37.65     53.50 o
  17   7   5       18.42       65.07     62.63 o
  19   7   5      173.56      251.09     77.75 o
 -22   8   5       29.86      100.71     98.90 o
 -20   8   5        0.53        5.86     59.58 o
 -18   8   5       50.77      -15.09     53.86 o
 -16   8   5       78.58       98.70     68.35 o
 -14   8   5       32.44       24.56     72.10 o
 -12   8   5        7.58        1.77     43.68 o
 -10   8   5      199.67      112.63     65.11 o
  -8   8   5        0.13      -20.51     50.18 o
  -6   8   5       23.13       -8.99     49.41 o
  -4   8   5        0.67      -20.87     48.94 o
  -2   8   5      167.62       80.13     84.67 o
   0   8   5       46.11       16.80     54.45 o
   2   8   5        7.67       -6.15     66.96 o
   4   8   5       83.73       45.85     56.20 o
   6   8   5       76.22       93.23    110.90 o
   8   8   5      373.80      274.28    153.23 o
  10   8   5       30.54       28.63     53.90 o
  12   8   5      497.67      424.44    227.86 o
  14   8   5       60.48       46.27     63.41 o
 -13   9   5      173.31      238.53    130.43 o
 -11   9   5        0.27       -5.54     63.27 o
  -9   9   5        2.16       -2.76    107.20 o
  -7   9   5        8.94       -8.23     92.20 o
  -5   9   5       93.53      250.53    126.94 o
  -3   9   5      907.79      875.73    188.59 o
  -1   9   5      827.27      768.04    180.36 o
   1   9   5      213.20       35.15     84.11 o
   3   9   5       11.28      -29.43     84.39 o
   5   9   5      283.75      276.61    126.94 o
 -40   0   6      753.65      684.63    164.18 o
 -38   0   6       99.32      201.01    101.41 o
 -36   0   6      180.93       77.98     80.77 o
 -34   0   6     5164.49     4880.77    255.67 o
 -32   0   6       40.59      126.75     57.49 o
 -30   0   6     3671.77     3429.62    197.95 o
 -28   0   6      950.62      834.60     83.40 o
 -26   0   6      281.82      185.52     42.62 o
 -24   0   6     1425.07     1352.44    113.17 o
 -22   0   6     1815.26     1750.65     81.39 o
 -20   0   6     5734.83     5889.98    201.84 o
 -18   0   6      419.95      384.00     41.00 o
 -16   0   6     3947.50     3760.08    129.85 o
 -14   0   6     1990.80     2111.52     77.24 o
 -12   0   6     9202.13    10261.62    329.13 o
 -10   0   6    17011.75    17373.88    365.61 o
  -8   0   6     2996.36     4224.02    111.71 o
  -6   0   6      992.79      867.00     44.41 o
  -4   0   6    12962.44    13480.79    263.50 o
  -2   0   6        0.62       -7.40      7.40 o
   0   0   6     1122.35     1010.56     37.71 o
   2   0   6    17334.66    17669.05    461.46 o
   4   0   6     1172.67     1080.41     53.85 o
   6   0   6     1710.67     1569.49     61.01 o
   8   0   6      744.82      796.92     48.26 o
  28   0   6     1589.01     1452.25     93.74 o
  30   0   6     1644.18     1997.67    125.26 o
  32   0   6       61.87       82.44     46.45 o
 -41   1   6        8.82        5.44     88.30 o
 -39   1   6        1.62       20.40     52.80 o
 -37   1   6      416.22      405.79     83.09 o
 -35   1   6     1199.88     1184.56    110.25 o
 -33   1   6      221.10      193.65     46.63 o
 -31   1   6        0.35       -2.12     30.42 o
 -29   1   6      508.27      562.11     56.92 o
 -27   1   6      372.64      387.66     39.93 o
 -25   1   6      521.67      493.16     36.20 o
 -23   1   6     1505.35     1470.09     60.06 o
 -21   1   6      113.78      113.32     19.65 o
 -19   1   6     2704.92     2597.60     82.82 o
 -17   1   6      162.08      133.32     19.89 o
 -15   1   6      294.03      357.18     30.77 o
 -13   1   6     1448.95     1480.43     46.65 o
 -11   1   6     3778.47     4168.79     90.19 o
  -9   1   6     3875.89     3880.29     84.14 o
  -7   1   6     1608.55     1830.70     46.20 o
  -5   1   6     2493.65     2803.40     66.02 o
  -3   1   6      646.77      677.97     36.50 o
  -1   1   6     2105.39     2440.55     48.94 o
   1   1   6       60.18       79.99     11.26 o
   3   1   6     1360.72     1616.58     45.32 o
   5   1   6     1008.91      944.24     34.62 o
   7   1   6     1337.69     1375.64     66.17 o
   9   1   6       16.84       37.46     18.16 o
  11   1   6       80.81       73.59     29.29 o
  13   1   6       11.96       49.09     32.78 o
  15   1   6     1610.88     1633.19     70.57 o
  17   1   6     1804.35     1879.04     77.03 o
  19   1   6      474.58      508.00     43.73 o
  21   1   6      169.00      114.92     28.07 o
  23   1   6      271.96      239.09     52.59 o
  25   1   6       98.85       86.21     42.68 o
  27   1   6       83.39      152.74     51.61 o
  29   1   6       27.86       41.01     49.10 o
  31   1   6      887.21      843.51    103.50 o
 -40   2   6      640.32      657.22    116.97 o
 -38   2   6       17.09        9.62     53.81 o
 -36   2   6     1007.63      985.11    125.40 o
 -34   2   6      161.47      170.75     62.60 o
 -32   2   6     2039.20     2061.60    118.52 o
 -30   2   6       51.71       92.08     38.09 o
 -28   2   6      224.68      218.49     39.45 o
 -26   2   6     1689.78     1654.23     82.06 o
 -24   2   6      198.13      209.70     27.06 o
 -22   2   6      114.20       75.00     20.27 o
 -20   2   6       57.59       57.34     17.92 o
 -18   2   6     2364.69     2274.98     73.10 o
 -16   2   6      998.47     1066.86     51.37 o
 -14   2   6       36.35       31.68     15.56 o
 -12   2   6      274.33      252.50     29.40 o
 -10   2   6       20.07       26.34     11.93 o
  -8   2   6     1715.91     1666.98     46.93 o
  -6   2   6      505.35      440.08     24.26 o
  -4   2   6      703.87      741.72     29.61 o
  -2   2   6     3751.89     4035.53     67.04 o
   0   2   6      863.64      976.58     37.36 o
   2   2   6      341.22      385.28     23.30 o
   4   2   6     8178.01     8043.63    133.28 o
   6   2   6     1386.28     1417.72     48.32 o
   8   2   6     1272.00     1326.82     45.61 o
  10   2   6      470.95      398.54     46.61 o
  12   2   6      387.94      396.88     80.21 o
  14   2   6       67.00       90.64     29.19 o
  16   2   6     1461.92     1496.00     84.33 o
  18   2   6     2344.86     2160.86    105.75 o
  20   2   6     1324.49     1333.55    120.10 o
  22   2   6      243.12      243.41     65.14 o
  24   2   6      649.59      721.87     99.18 o
  26   2   6     1231.03     1009.23    118.85 o
  28   2   6     1171.75     1201.03    132.10 o
  30   2   6      495.19      378.44     92.76 o
 -39   3   6      192.63      101.19     74.75 o
 -37   3   6       42.31       64.65     65.38 o
 -35   3   6      510.68      521.88     96.37 o
 -33   3   6     2128.47     1875.96    156.78 o
 -31   3   6      291.28      439.07     73.40 o
 -29   3   6      490.97      504.90     72.40 o
 -27   3   6     2119.51     2028.90    108.39 o
 -25   3   6      712.45      731.16     73.54 o
 -23   3   6     3834.29     3933.89     94.23 o
 -21   3   6     2264.86     2245.55     68.64 o
 -19   3   6      989.67     1109.17     55.28 o
 -17   3   6     3331.11     3297.27     89.96 o
 -15   3   6     3354.73     3510.23     91.72 o
 -13   3   6     2320.48     2420.95     89.88 o
 -11   3   6        2.96      -14.84     14.84 o
  -9   3   6       22.30      -11.94     12.37 o
  -7   3   6     1993.84     1829.78     73.90 o
  -5   3   6      161.25      209.13     23.88 o
  -3   3   6     2761.31     2723.03     80.57 o
  -1   3   6     3184.75     3151.53     66.79 o
   1   3   6      177.16      151.30     21.80 o
   3   3   6      657.86      811.87     96.65 o
   5   3   6     2495.47     2538.34     87.73 o
   7   3   6     3925.92     4058.45     91.25 o
   9   3   6      911.20      900.40     44.37 o
  11   3   6       17.35        5.35     14.93 o
  13   3   6      442.77      483.93     28.78 o
  15   3   6     6693.35     7246.84    254.90 o
  17   3   6     1674.74     1803.36    158.46 o
  19   3   6       55.23       52.17     47.57 o
  21   3   6        1.04       16.60     47.15 o
  23   3   6      200.29      110.48     62.35 o
  25   3   6     1299.37     1336.06    152.74 o
  27   3   6        0.40      -42.96     46.87 o
  29   3   6      777.37     1019.27    144.37 o
 -36   4   6       13.35       99.92     65.49 o
 -34   4   6       14.40      102.89     61.27 o
 -32   4   6      140.33       59.90     92.97 o
 -30   4   6        0.11      -16.78     43.55 o
 -28   4   6      142.96      121.33     58.83 o
 -26   4   6       23.29       15.86     36.04 o
 -24   4   6     2179.24     2410.53    175.48 o
 -22   4   6      878.73      920.33     74.76 o
 -20   4   6     1782.11     1729.95     70.54 o
 -18   4   6       22.67       44.11     22.81 o
 -16   4   6       23.33       36.35     20.39 o
 -14   4   6        6.31       12.19     16.75 o
 -12   4   6      960.48      931.42     68.66 o
 -10   4   6     1445.35     1605.72     70.08 o
  -8   4   6      554.21      530.18     40.19 o
  -6   4   6      140.40      159.64     24.93 o
  -4   4   6      169.59      155.95     25.54 o
  -2   4   6       76.25       48.96     17.55 o
   0   4   6     2738.31     2919.78     88.35 o
   2   4   6      115.28      140.53     25.28 o
   4   4   6       20.79       19.79     17.01 o
   6   4   6     2311.31     2533.06     90.04 o
   8   4   6       15.98       19.51     15.57 o
  10   4   6      115.11       83.93     17.72 o
  12   4   6      874.95      882.49     50.01 o
  14   4   6      183.46      197.41     33.60 o
  16   4   6     2165.43     2066.30    104.88 o
  18   4   6       17.97       25.16     30.65 o
  20   4   6       42.56      101.58     43.38 o
  22   4   6      251.26      315.46     49.80 o
  24   4   6        6.68       42.54     36.60 o
  26   4   6      643.48      622.77    139.63 o
  28   4   6      185.55       93.42     83.07 o
 -35   5   6      198.20      157.57     76.59 o
 -33   5   6      313.44      369.53    172.27 o
 -31   5   6     1247.00     1080.13    136.06 o
 -29   5   6      586.57      534.38    135.45 o
 -27   5   6       21.95       83.56     49.13 o
 -25   5   6      258.93      132.42     50.83 o
 -23   5   6      849.18      918.26     96.75 o
 -21   5   6     4001.69     4241.66    154.99 o
 -19   5   6     2562.52     2576.11    119.72 o
 -17   5   6      922.36      967.41     67.02 o
 -15   5   6       27.88      -15.27     23.42 o
 -13   5   6     3047.44     2932.11    113.31 o
 -11   5   6     2218.67     2219.80     88.43 o
  -9   5   6      174.96      132.44     40.27 o
  -7   5   6      850.16      824.55     71.96 o
  -5   5   6     1198.60     1146.70     47.42 o
  -3   5   6      615.61      549.72     36.24 o
  -1   5   6      246.99      304.91     43.28 o
   1   5   6      300.90      264.92     28.57 o
   3   5   6     1958.22     2069.42     78.45 o
   5   5   6      558.87      482.49     42.71 o
   7   5   6     1505.86     1763.04     84.27 o
   9   5   6      751.47      808.61     72.43 o
  11   5   6      301.04      259.83     46.95 o
  13   5   6     2853.55     3048.39    156.86 o
  15   5   6      186.31      224.79     53.15 o
  17   5   6      463.15      528.24     75.32 o
  19   5   6      557.54      655.74     82.10 o
  21   5   6        3.56      -15.62     37.46 o
  23   5   6       73.05       50.58     43.87 o
  25   5   6       12.58       42.89     48.62 o
 -32   6   6       98.47      119.90     73.33 o
 -30   6   6      659.31      619.47    113.57 o
 -28   6   6      429.49      513.36     99.47 o
 -26   6   6      120.10       60.27     59.29 o
 -24   6   6      268.96      389.19     83.28 o
 -22   6   6       70.97       98.47     50.50 o
 -20   6   6     1644.53     1803.50    110.07 o
 -18   6   6     2093.74     1998.77    111.74 o
 -16   6   6      153.79       89.12     37.02 o
 -14   6   6     1074.02     1079.11     79.90 o
 -12   6   6     1050.46     1085.84     80.56 o
 -10   6   6       15.78        7.81     22.86 o
  -8   6   6      693.55      759.61     66.38 o
  -6   6   6      194.04      179.11     46.36 o
  -4   6   6       86.00       86.17     37.23 o
  -2   6   6      280.99      327.50     54.57 o
   0   6   6      417.07      330.48     91.44 o
   2   6   6      149.25      127.33     53.24 o
   4   6   6      766.70      812.53    268.03 o
   6   6   6      170.01      169.60    105.80 o
   8   6   6      178.91       65.49     47.21 o
  10   6   6      481.51      451.92    124.78 o
  12   6   6       12.84       -3.53     40.16 o
  14   6   6       85.97       56.09     46.22 o
  16   6   6      463.75      411.66     78.65 o
  18   6   6       77.69       38.31     50.25 o
  20   6   6        3.22      -19.31     45.05 o
  22   6   6        2.36       26.28     50.21 o
 -27   7   6        4.08       51.65     65.68 o
 -25   7   6       38.99       13.71     58.99 o
 -23   7   6      154.90      107.25     66.27 o
 -21   7   6     1011.71      996.13    107.81 o
 -19   7   6     2484.59     2564.53    482.78 o
 -17   7   6       78.75       76.96     52.17 o
 -15   7   6       11.21       11.54     39.88 o
 -13   7   6       36.14       51.03     44.76 o
 -11   7   6     2267.99     2405.48    347.68 o
  -9   7   6      791.12      728.38     83.86 o
  -7   7   6        5.86       10.30     34.39 o
  -5   7   6       25.39       51.15     37.09 o
  -3   7   6        4.85       18.65     37.13 o
  -1   7   6       35.27       28.50     45.65 o
   1   7   6       44.00       37.65     52.38 o
   3   7   6      697.35      836.26    176.18 o
   5   7   6      488.96      556.01    249.06 o
   7   7   6      287.45      326.79     77.12 o
   9   7   6        4.53        2.71     46.06 o
  11   7   6      853.52      731.41    108.73 o
  13   7   6      325.12      347.40     80.43 o
  15   7   6        2.17       -3.61     51.95 o
  17   7   6       20.00       36.52     56.90 o
 -22   8   6      541.49      691.88    171.16 o
 -20   8   6       12.49      134.33    101.27 o
 -18   8   6      304.37      172.46    131.40 o
 -16   8   6      376.05      313.94     93.49 o
 -14   8   6        0.68        2.90     48.53 o
 -12   8   6      813.41      788.96    111.49 o
 -10   8   6      603.84      741.32    223.59 o
  -8   8   6      123.07      159.70     71.14 o
  -6   8   6      529.62      647.44    104.56 o
  -4   8   6        4.58      -64.03     64.03 o
  -2   8   6       10.68      -18.17     55.80 o
   0   8   6        0.21      -36.68     47.62 o
   2   8   6      565.40      763.89    117.13 o
   4   8   6      393.73      396.74    144.86 o
   6   8   6      314.40      354.24     89.81 o
   8   8   6      111.20      146.75    117.59 o
  10   8   6       23.30       21.45     61.72 o
  12   8   6      122.15      130.01    108.52 o
  -9   9   6      333.49      232.25    126.80 o
  -7   9   6       27.31      -56.91     83.28 o
  -5   9   6      268.24       95.27    101.69 o
  -3   9   6       50.80      136.70    102.67 o
  -1   9   6        0.65      141.72     95.97 o
 -41   1   7      402.33      286.52    118.43 o
 -39   1   7      206.02      190.98     76.70 o
 -37   1   7      440.97      547.80    100.85 o
 -35   1   7     1193.12     1070.07    107.71 o
 -33   1   7       85.77       67.27     38.21 o
 -31   1   7       58.64       55.78     34.46 o
 -29   1   7     1594.08     1651.97    101.26 o
 -27   1   7      572.68      489.16     60.12 o
 -25   1   7     1429.94     1431.38     66.34 o
 -23   1   7      470.85      442.43     40.26 o
 -21   1   7       30.38        8.44     16.61 o
 -19   1   7     1189.80     1160.08     59.83 o
 -17   1   7      554.62      566.90     47.89 o
 -15   1   7     9317.05     8730.62    206.97 o
 -13   1   7     2953.70     2960.38     87.82 o
 -11   1   7      444.35      404.44     31.31 o
  -9   1   7       40.40       34.56     14.28 o
  -7   1   7     2355.40     2566.59     84.58 o
  -5   1   7     1107.41     1117.45     39.20 o
  -3   1   7     2115.57     2183.44     51.45 o
  -1   1   7     1863.36     1759.85     48.35 o
   1   1   7       42.38       14.96      7.92 o
   3   1   7       51.07      134.62     28.65 o
   5   1   7      132.87      155.83     19.58 o
   7   1   7      126.54      117.02     16.47 o
   9   1   7     1723.01     1727.90     81.27 o
  11   1   7     1441.48     1353.44     69.19 o
  13   1   7      929.08      911.09     98.90 o
  15   1   7     1791.53     1874.25     83.57 o
  17   1   7     1082.72     1109.53     63.27 o
  19   1   7     1858.36     2168.60    171.92 o
  21   1   7       85.36      151.49     46.31 o
  23   1   7      636.72      594.24     73.65 o
  25   1   7      168.00      190.96     52.59 o
  27   1   7       71.40      124.57     53.43 o
  29   1   7       10.29      101.97     56.77 o
 -40   2   7        0.26      -38.22     55.63 o
 -38   2   7        1.18      -33.88     54.49 o
 -36   2   7      789.15      998.56    130.54 o
 -34   2   7      736.61      458.96    132.77 o
 -32   2   7        0.77       13.22     33.98 o
 -30   2   7      491.08      431.43     68.52 o
 -28   2   7     1019.63     1102.93     86.68 o
 -26   2   7      746.48      733.25     60.20 o
 -24   2   7        6.19       13.99     19.46 o
 -22   2   7     1198.34     1072.33     57.95 o
 -20   2   7     2748.46     2618.35     89.70 o
 -18   2   7      242.82      180.10     33.08 o
 -16   2   7     2947.28     2765.69     98.94 o
 -14   2   7     1976.60     1983.92     82.38 o
 -12   2   7    10252.53    10935.34    250.02 o
 -10   2   7     6973.67     7087.16    228.67 o
  -8   2   7    10470.43    11270.52    200.18 o
  -6   2   7        3.40        4.69     11.72 o
  -4   2   7      831.42      721.60     41.64 o
  -2   2   7     4812.40     4697.49     86.26 o
   0   2   7     1595.02     1875.06     68.65 o
   2   2   7     3457.80     3512.23     84.58 o
   4   2   7      567.32      599.66     37.64 o
   6   2   7     3779.19     4028.50    102.29 o
   8   2   7     1799.09     1807.86    100.90 o
  10   2   7     1449.26     1478.46     64.39 o
  12   2   7      487.78      532.15     57.09 o
  14   2   7     2071.85     2141.34    131.33 o
  16   2   7     1238.04     1200.62     81.64 o
  18   2   7     2082.10     1913.14    144.93 o
  20   2   7      125.48       83.70     50.22 o
  22   2   7     2133.74     1773.09    145.07 o
  24   2   7      241.99       61.52     50.78 o
  26   2   7        0.97        6.42     48.96 o
  28   2   7       25.29       -8.37     51.61 o
 -39   3   7      213.27      -14.51     86.76 o
 -37   3   7      573.69      574.92    109.73 o
 -35   3   7        0.11       22.50     50.01 o
 -33   3   7       97.10       37.91     51.02 o
 -31   3   7      484.30      360.02     59.94 o
 -29   3   7       13.67        9.97     33.27 o
 -27   3   7      203.15       87.27     35.80 o
 -25   3   7        9.63       -4.94     23.37 o
 -23   3   7     1166.99     1261.71     96.39 o
 -21   3   7      361.15      274.87     33.70 o
 -19   3   7     1756.59     1809.22     76.99 o
 -17   3   7       69.69       29.67     19.76 o
 -15   3   7     1195.51     1250.10    103.85 o
 -13   3   7     6452.37     6189.04    167.38 o
 -11   3   7      141.33      166.85     26.43 o
  -9   3   7     2200.03     2300.50    102.53 o
  -7   3   7       31.30       42.41     16.53 o
  -5   3   7     1053.09     1091.45     53.07 o
  -3   3   7      298.57      279.73     34.97 o
  -1   3   7        7.52       -5.56     10.04 o
   1   3   7       16.51       19.46     15.50 o
   3   3   7      175.19      178.29     45.64 o
   5   3   7      162.87      196.60     30.36 o
   7   3   7      619.14      681.86     54.10 o
   9   3   7       81.41      113.90     22.47 o
  11   3   7      737.02      799.83     43.62 o
  13   3   7      101.02      114.32     20.99 o
  15   3   7      641.58      603.62     50.22 o
  17   3   7      532.84      452.23     93.88 o
  19   3   7        7.54       21.06     49.94 o
  21   3   7      606.22      646.41    112.15 o
  23   3   7       39.39       73.51     65.14 o
  25   3   7       14.08       46.03     56.35 o
  27   3   7      432.75      472.04    106.57 o
 -36   4   7      909.40      926.97    136.44 o
 -34   4   7      302.02      297.03     84.15 o
 -32   4   7      603.38      468.05    191.66 o
 -30   4   7        6.57      -11.92     45.67 o
 -28   4   7      582.30      636.10    109.97 o
 -26   4   7     3156.46     3370.74    148.19 o
 -24   4   7      315.39      292.29     52.08 o
 -22   4   7      128.59       93.12     30.06 o
 -20   4   7     1010.98     1060.88     59.39 o
 -18   4   7      491.03      499.32     44.99 o
 -16   4   7      261.97      258.29     35.42 o
 -14   4   7     6177.47     6289.28    151.28 o
 -12   4   7     7312.83     7545.46    197.66 o
 -10   4   7     1429.44     1380.26     67.54 o
  -8   4   7      468.56      490.03     39.89 o
  -6   4   7     3505.67     3722.16    129.30 o
  -4   4   7     1807.06     1700.73     91.56 o
  -2   4   7     4941.04     4760.75    117.38 o
   0   4   7     3052.82     3067.08     94.21 o
   2   4   7      211.06      186.57     28.51 o
   4   4   7      270.77      257.56     36.11 o
   6   4   7     2073.84     2008.07     74.01 o
   8   4   7     5401.72     5419.76    147.41 o
  10   4   7     3905.03     4023.22    111.29 o
  12   4   7       25.79        0.33     22.91 o
  14   4   7      492.72      357.58     95.27 o
  16   4   7        3.37        5.24     27.95 o
  18   4   7       73.03      181.51     90.81 o
  20   4   7        2.58      -11.46     32.74 o
  22   4   7      255.78      269.29     51.87 o
  24   4   7     1117.12     1018.61     83.54 o
  26   4   7       93.17       30.99     40.52 o
 -35   5   7       31.29      -25.95     84.39 o
 -33   5   7      538.99      462.12    101.23 o
 -31   5   7       25.95      -18.62     50.12 o
 -29   5   7        0.62       46.72     71.21 o
 -27   5   7       61.79       43.50     59.42 o
 -25   5   7      123.15       80.12     46.63 o
 -23   5   7      821.48      884.30     81.85 o
 -21   5   7      416.82      420.29     80.29 o
 -19   5   7        2.34       17.47     30.91 o
 -17   5   7     3128.67     3233.17    125.95 o
 -15   5   7      763.00      704.10     65.56 o
 -13   5   7     1656.00     1528.85     88.25 o
 -11   5   7       76.05      109.60     28.82 o
  -9   5   7      328.56      277.23     37.69 o
  -7   5   7      464.82      367.38     48.66 o
  -5   5   7        6.78       10.41     19.52 o
  -3   5   7      217.93      200.15     55.66 o
  -1   5   7     1658.04     1675.86     72.55 o
   1   5   7      287.38      219.20     33.51 o
   3   5   7        0.76       13.07     23.95 o
   5   5   7        3.45       44.67     32.34 o
   7   5   7       20.26        9.14     29.55 o
   9   5   7     1634.57     1625.51    205.55 o
  11   5   7      259.34      258.30     57.89 o
  13   5   7       19.07      -23.63     35.91 o
  15   5   7      183.26       99.28     47.25 o
  17   5   7       16.34       21.53     41.33 o
  19   5   7      676.25      769.84     93.11 o
  21   5   7      115.17       87.38     49.77 o
  23   5   7      218.12      192.64     58.41 o
 -30   6   7       39.15       20.36     61.17 o
 -28   6   7      514.30      642.78    112.71 o
 -26   6   7      888.33     1014.03    145.14 o
 -24   6   7     1116.70     1266.04    157.97 o
 -22   6   7       96.19       35.77     45.26 o
 -20   6   7      247.18      263.65     53.38 o
 -18   6   7       47.59       26.27     36.75 o
 -16   6   7      281.80      205.25     58.87 o
 -14   6   7      581.62      614.61     90.22 o
 -12   6   7     1940.57     2075.73    208.24 o
 -10   6   7     1032.57      850.43     74.20 o
  -8   6   7      807.84      823.58     85.39 o
  -6   6   7       97.25      137.41     41.74 o
  -4   6   7     3536.16     3413.93    152.49 o
  -2   6   7      926.17      864.75     83.36 o
   0   6   7      430.70      412.71     79.77 o
   2   6   7      293.14       88.93     89.48 o
   4   6   7      104.59       76.55     75.26 o
   6   6   7       41.19       21.30     39.54 o
   8   6   7     1524.07     1834.44    142.90 o
  10   6   7     1280.59     1506.95    150.23 o
  12   6   7      682.96     1015.99    151.21 o
  14   6   7       12.14        4.60     45.61 o
  16   6   7      138.00       75.83     50.48 o
  18   6   7      205.03      146.36     62.52 o
  20   6   7      194.37      352.20    179.46 o
 -27   7   7       65.90       17.16     79.09 o
 -25   7   7      200.53      234.63    118.15 o
 -23   7   7      743.72      887.73    175.62 o
 -21   7   7      835.23      752.00    164.46 o
 -19   7   7      113.16       97.98     69.98 o
 -17   7   7       24.36       10.42     45.14 o
 -15   7   7      916.23      940.62    162.19 o
 -13   7   7     4505.51     5171.17    263.35 o
 -11   7   7      906.82     1171.82    132.99 o
  -9   7   7       90.73      111.84     42.33 o
  -7   7   7       21.11      -19.82     35.47 o
  -5   7   7      142.32      162.14     63.37 o
  -3   7   7     2272.89     2402.77    176.36 o
  -1   7   7     1014.86     1001.20    121.16 o
   1   7   7      483.52      413.79     85.77 o
   3   7   7        0.49      -37.93     37.93 o
   5   7   7      112.02      133.33     60.83 o
   7   7   7      260.03      445.75     88.40 o
   9   7   7      584.46      701.10    110.78 o
  11   7   7     1225.49     1324.20    140.47 o
  13   7   7       73.51       82.69     59.16 o
  15   7   7      267.89      147.66     72.66 o
 -20   8   7      597.95      183.29    113.97 o
 -18   8   7        4.36      -65.98     80.21 o
 -16   8   7      159.36       54.79     58.78 o
 -14   8   7      180.81      156.18     65.84 o
 -12   8   7       23.26       23.08     50.32 o
 -10   8   7      697.21      673.47    164.74 o
  -8   8   7      196.97      177.29    108.80 o
  -6   8   7       90.67      167.39     95.97 o
  -4   8   7      235.38      244.67    101.13 o
  -2   8   7       16.68       12.98     53.98 o
   0   8   7       26.74       11.31     56.37 o
   2   8   7       36.80       47.60     62.86 o
   4   8   7        3.22      -22.82     50.62 o
   6   8   7       43.46       67.27     63.83 o
   8   8   7        0.33       68.97     66.10 o
 -40   0   8     1259.94     1746.30    249.83 o
 -38   0   8      138.61      395.88    133.22 o
 -36   0   8      160.87       20.78     67.10 o
 -34   0   8      969.57      894.93    127.50 o
 -32   0   8     1568.90     1500.41    151.20 o
 -30   0   8     1876.73     1908.37    158.13 o
 -28   0   8     3025.47     2858.94    185.28 o
 -26   0   8     5031.34     4696.45    255.80 o
 -24   0   8     3880.10     3793.15    154.53 o
 -22   0   8    15199.77    14468.09    377.23 o
 -20   0   8       79.02      104.93     39.74 o
 -18   0   8     2518.83     2239.05    129.02 o
 -16   0   8     4447.68     4493.71    190.26 o
 -14   0   8     1626.51     1814.81    114.61 o
 -12   0   8        8.83      131.04     48.97 o
 -10   0   8      954.94      996.17     66.85 o
  -8   0   8    21907.42    22890.26    512.24 o
  -6   0   8       18.07       13.93     18.51 o
  -4   0   8     6361.77     5798.41    208.01 o
  -2   0   8     1050.85      998.27     41.17 o
   0   0   8      187.75      113.22     25.87 o
   2   0   8     2726.66     2353.99    143.33 o
   4   0   8      459.10      409.22     45.27 o
   6   0   8     2931.71     2829.24    112.74 o
   8   0   8     4666.03     4313.73    282.61 o
  10   0   8       10.49       -1.14     34.87 o
  12   0   8     1551.34     1620.11     70.70 o
  14   0   8     3670.94     3505.70    114.41 o
  16   0   8     1719.55     1428.50     60.51 o
  18   0   8     1324.15     1010.76     68.07 o
  24   0   8      208.83      273.54     43.38 o
  26   0   8       10.50        8.37     31.39 o
  28   0   8      606.28      513.75     63.61 o
 -39   1   8      164.76       49.97     63.62 o
 -37   1   8        0.75       -3.89     52.92 o
 -35   1   8       55.82       17.85     44.82 o
 -33   1   8      112.99       68.64     38.70 o
 -31   1   8        3.53       15.96     30.39 o
 -29   1   8     1758.11     1686.12    152.86 o
 -27   1   8      375.21      370.64     46.95 o
 -25   1   8      411.90      459.49     43.50 o
 -23   1   8     4461.58     4192.68    119.18 o
 -21   1   8      233.25      213.98     32.32 o
 -19   1   8      676.27      758.06     58.71 o
 -17   1   8      806.29      741.35     89.14 o
 -15   1   8        5.46       -6.13     18.03 o
 -13   1   8        3.62        5.14     15.87 o
 -11   1   8     1796.18     2068.35     66.66 o
  -9   1   8     1088.27     1197.03     51.01 o
  -7   1   8       75.89       80.97     25.91 o
  -5   1   8     1461.36     1400.80     57.46 o
  -3   1   8      140.76      132.82     20.17 o
  -1   1   8      155.34      177.51     30.21 o
   1   1   8        2.56        4.64     14.49 o
   3   1   8       24.33        2.76     13.18 o
   5   1   8      113.12      132.60     19.02 o
   7   1   8     3904.92     3928.09     99.77 o
   9   1   8        3.98        8.86     13.91 o
  11   1   8       34.01       31.74     13.45 o
  13   1   8       25.19       17.22     23.56 o
  15   1   8      116.96      106.40     36.90 o
  17   1   8     4025.68     3947.21    204.22 o
  19   1   8       15.76       -7.95     32.64 o
  21   1   8       26.48       12.28     38.92 o
  23   1   8        0.30       20.23     41.01 o
  25   1   8       33.06       -7.11     42.13 o
  27   1   8      507.29      460.32     79.37 o
 -40   2   8      127.85        6.97     91.65 o
 -38   2   8      392.52      377.54     94.39 o
 -36   2   8       50.75       33.66     47.02 o
 -34   2   8      149.68      272.86     74.07 o
 -32   2   8      887.91      903.49     88.15 o
 -30   2   8     1405.85     1552.21    121.63 o
 -28   2   8     3321.05     3385.15    141.55 o
 -26   2   8       57.46       95.77     31.12 o
 -24   2   8     1171.31     1230.74     65.87 o
 -22   2   8     2390.56     2280.56     90.34 o
 -20   2   8     3870.31     3830.59    115.49 o
 -18   2   8      404.70      550.30     52.58 o
 -16   2   8        4.63      -16.72     16.72 o
 -14   2   8        6.06        8.73     21.89 o
 -12   2   8       77.59      112.15     25.67 o
 -10   2   8     1558.79     1652.10     90.69 o
  -8   2   8     1315.29     1365.58     55.12 o
  -6   2   8     6496.17     6540.60    123.63 o
  -4   2   8       24.08       23.22     13.32 o
  -2   2   8      519.32      453.53     40.58 o
   0   2   8     1886.18     1894.45     66.59 o
   2   2   8      280.15      203.21     32.05 o
   4   2   8     1558.81     1533.68     63.82 o
   6   2   8      798.73      870.60     46.63 o
   8   2   8      987.28     1083.81     49.24 o
  10   2   8      222.32      226.90     33.12 o
  12   2   8     1091.10     1004.48     58.57 o
  14   2   8     1863.93     1707.80    143.54 o
  16   2   8      537.55      712.53     96.81 o
  18   2   8       30.16       29.85     44.22 o
  20   2   8       62.68       39.48     48.68 o
  22   2   8       30.00      -19.11     46.73 o
  24   2   8       87.84       -5.58     48.96 o
  26   2   8      339.32      263.78     78.53 o
 -37   3   8       13.69      117.53     75.96 o
 -35   3   8      248.97      228.04     79.65 o
 -33   3   8      124.70      116.75     52.92 o
 -31   3   8     1375.40     1369.01    144.00 o
 -29   3   8     1165.24     1207.72     93.65 o
 -27   3   8       86.22       55.15     35.17 o
 -25   3   8      548.80      518.63     80.04 o
 -23   3   8      522.46      511.02     64.41 o
 -21   3   8     3022.62     2978.12    101.60 o
 -19   3   8      618.09      632.24     51.26 o
 -17   3   8      109.95       62.16     26.25 o
 -15   3   8     1912.99     1953.48     91.56 o
 -13   3   8     2421.61     2424.36     95.97 o
 -11   3   8      666.47      586.86     56.40 o
  -9   3   8      429.01      427.99     38.95 o
  -7   3   8     1062.00     1132.53     52.47 o
  -5   3   8     3083.73     2916.74    129.85 o
  -3   3   8      911.59      822.41     65.11 o
  -1   3   8        6.10        2.79     16.09 o
   1   3   8       66.13       41.38     16.81 o
   3   3   8      400.77      450.62     34.23 o
   5   3   8      610.50      645.69     47.11 o
   7   3   8      929.82      890.63     52.70 o
   9   3   8     6775.39     6990.55    167.74 o
  11   3   8       36.13       15.21     20.60 o
  13   3   8      286.44      218.21     33.74 o
  15   3   8     1734.92     1723.23     93.72 o
  17   3   8     3428.28     3824.19    162.44 o
  19   3   8     1918.67     2132.56    188.59 o
  21   3   8       26.19       86.21     61.93 o
  23   3   8      105.94      143.12     71.14 o
  25   3   8      790.96      833.33    131.40 o
 -36   4   8        0.14      -31.07     63.82 o
 -34   4   8       11.22      -42.33     53.02 o
 -32   4   8       33.74      100.94     96.11 o
 -30   4   8      842.24      619.27    104.16 o
 -28   4   8       38.53       -4.98     41.27 o
 -26   4   8      250.76      174.68     54.94 o
 -24   4   8        0.05       -5.45     24.50 o
 -22   4   8       96.62       72.31     30.72 o
 -20   4   8     2057.43     1996.03     86.66 o
 -18   4   8        4.37       -7.47     21.22 o
 -16   4   8     1977.95     2020.27     83.26 o
 -14   4   8      279.96      242.44     41.31 o
 -12   4   8      309.38      248.10     38.70 o
 -10   4   8       45.53       64.89     24.01 o
  -8   4   8      152.27      181.71     28.29 o
  -6   4   8      531.93      412.12     43.05 o
  -4   4   8      276.91      220.08     29.93 o
  -2   4   8      211.79      243.94     41.36 o
   0   4   8       43.46       76.85     24.87 o
   2   4   8      431.29      434.80     40.84 o
   4   4   8        5.68        8.99     22.83 o
   6   4   8       81.09       70.72     27.50 o
   8   4   8      252.61      224.59     50.78 o
  10   4   8       28.18       25.33     41.08 o
  12   4   8        9.45       32.77     36.06 o
  14   4   8       91.61       85.20     40.55 o
  16   4   8       15.24      -28.14     32.15 o
  18   4   8      486.03      519.09     66.19 o
  20   4   8      125.67      110.49     44.31 o
  22   4   8      422.98      282.86     54.16 o
  24   4   8        0.08      -37.62     37.62 o
 -33   5   8      581.70      817.09    242.79 o
 -31   5   8      872.49      823.21    126.94 o
 -29   5   8      256.40      270.92     81.09 o
 -27   5   8       64.65      135.62     80.42 o
 -25   5   8      106.04       69.70     49.30 o
 -23   5   8        0.66       15.78     33.51 o
 -21   5   8      592.21      626.65     72.62 o
 -19   5   8     1413.80     1691.58    117.03 o
 -17   5   8       99.01       72.27     34.66 o
 -15   5   8     3059.15     3332.25    128.89 o
 -13   5   8      551.32      612.87     72.42 o
 -11   5   8     1271.22     1222.83    147.00 o
  -9   5   8     1709.67     1731.10    135.02 o
  -7   5   8      881.66     1014.88     87.17 o
  -5   5   8      411.28      366.76     48.97 o
  -3   5   8     1171.95     1226.51     78.95 o
  -1   5   8       49.35      -17.53     25.99 o
   1   5   8      245.07      300.64     86.49 o
   3   5   8     1285.04     1407.24    118.57 o
   5   5   8      593.35      495.57     79.44 o
   7   5   8      185.58      212.84     58.63 o
   9   5   8     1303.02     1301.24    113.99 o
  11   5   8     1265.95     1161.37    107.58 o
  13   5   8     1064.85     1083.26    135.10 o
  15   5   8     1035.26     1055.58    103.36 o
  17   5   8      375.87      502.24     79.38 o
  19   5   8     1761.37     1971.04    136.27 o
  21   5   8      650.74      720.48     90.58 o
 -30   6   8       33.06        7.27     63.58 o
 -28   6   8      526.71      478.72    106.21 o
 -26   6   8        6.60      -47.06     49.26 o
 -24   6   8      241.88      193.06     72.67 o
 -22   6   8        0.09      -19.37     37.60 o
 -20   6   8       21.11       37.40     49.19 o
 -18   6   8       68.75       12.33     48.75 o
 -16   6   8        9.98       21.73     45.36 o
 -14   6   8      464.49      452.89     69.94 o
 -12   6   8      280.77      260.40     56.27 o
 -10   6   8        0.34       -7.46     29.28 o
  -8   6   8      716.06      646.75     68.82 o
  -6   6   8      324.37      388.08     63.74 o
  -4   6   8        8.54       18.98     42.54 o
  -2   6   8      414.00      370.39     77.42 o
   0   6   8       79.15      103.15     52.70 o
   2   6   8       27.62      118.42     55.80 o
   4   6   8       78.05       16.81     44.59 o
   6   6   8      888.77      968.72    114.60 o
   8   6   8      492.53      458.77     83.09 o
  10   6   8      576.66      483.51     86.63 o
  12   6   8      137.66       87.10     56.49 o
  14   6   8      931.35      964.31    115.66 o
  16   6   8      158.99      190.65     66.78 o
  18   6   8       15.02       10.46     70.58 o
 -25   7   8        3.42       30.55     88.72 o
 -23   7   8       89.07      125.40    102.95 o
 -21   7   8      569.80      532.02    150.51 o
 -19   7   8      343.18      241.23     80.74 o
 -17   7   8     4394.33     4310.62    220.33 o
 -15   7   8       74.83       28.01     56.07 o
 -13   7   8      311.01      260.80     81.98 o
 -11   7   8        1.93       -8.51     43.66 o
  -9   7   8      387.80      317.17     56.95 o
  -7   7   8      619.71      825.87    115.63 o
  -5   7   8       68.50      144.02     64.92 o
  -3   7   8        0.80       22.05     53.95 o
  -1   7   8       48.50       26.38     50.77 o
   1   7   8      115.80      247.29    109.22 o
   3   7   8      117.02      116.91     61.39 o
   5   7   8      463.12      356.71     87.54 o
   7   7   8      222.29      366.40     89.04 o
   9   7   8      374.78      232.22     77.00 o
  11   7   8       36.16       71.22     57.88 o
  13   7   8      489.11      513.78    180.36 o
 -18   8   8      207.82      131.54    103.78 o
 -16   8   8       46.67       40.38     68.61 o
 -14   8   8      294.05      206.73    114.66 o
 -12   8   8      252.09      445.54    143.54 o
 -10   8   8        1.47       78.39     98.20 o
  -8   8   8        0.51       34.87     83.14 o
  -6   8   8      752.40     1259.34    210.63 o
  -4   8   8     1488.89     1567.19    231.98 o
  -2   8   8      154.74      128.89     73.78 o
   0   8   8       18.14      101.69     74.40 o
   2   8   8       66.20      132.77     72.87 o
   4   8   8      103.20       49.50    115.64 o
   6   8   8      585.17      388.07    155.12 o
 -39   1   9      402.59      547.48    111.15 o
 -37   1   9      267.75      403.10     95.14 o
 -35   1   9      806.31      678.64     94.16 o
 -33   1   9      336.27      320.33     66.18 o
 -31   1   9     1090.18     1166.55     97.11 o
 -29   1   9      303.23      152.00     44.86 o
 -27   1   9      313.57      264.35     42.54 o
 -25   1   9     1731.23     1690.48     78.48 o
 -23   1   9     8622.59     8259.91    254.09 o
 -21   1   9     1449.12     1390.40     80.09 o
 -19   1   9       97.03       98.86     29.45 o
 -17   1   9      263.61      310.22     40.62 o
 -15   1   9      701.63      641.29     59.29 o
 -13   1   9      461.28      534.24     48.98 o
 -11   1   9    13237.35    12925.78    322.28 o
  -9   1   9     5323.86     5249.97    118.59 o
  -7   1   9       19.80       -1.05     13.09 o
  -5   1   9       30.61       22.84     14.62 o
  -3   1   9     7775.84     7745.87    133.88 o
  -1   1   9     8000.85     8172.96    152.04 o
   1   1   9     5926.79     5813.51    168.14 o
   3   1   9       61.29       82.33     26.94 o
   5   1   9     1794.98     1849.15     61.21 o
   7   1   9       65.49       82.99     28.19 o
   9   1   9      973.17     1123.66     64.75 o
  11   1   9      861.36      904.81     44.17 o
  13   1   9      715.77      703.27     41.70 o
  15   1   9     1248.96     1085.67     49.71 o
  17   1   9      106.67       67.65     44.36 o
  19   1   9      478.72      217.05     59.14 o
  21   1   9     1537.89     1331.87    117.59 o
  23   1   9     1060.04     1168.11    112.71 o
  25   1   9      295.29      279.40     70.03 o
 -38   2   9       79.49       36.78     73.65 o
 -36   2   9      938.74     1177.45    121.38 o
 -34   2   9      240.48      227.82     65.09 o
 -32   2   9      574.12      501.80     79.94 o
 -30   2   9      185.43      117.18     41.51 o
 -28   2   9       62.28      -14.08     30.65 o
 -26   2   9     2370.34     2219.89    102.70 o
 -24   2   9    12658.09    12836.13    254.67 o
 -22   2   9     6959.64     6851.29    174.96 o
 -20   2   9      872.25      895.86     70.69 o
 -18   2   9       62.11       52.99     28.60 o
 -16   2   9      671.61      709.30     59.44 o
 -14   2   9     8241.08     8825.56    219.77 o
 -12   2   9      826.12      678.67     73.63 o
 -10   2   9       12.11       20.96     18.52 o
  -8   2   9        0.27        7.88     15.25 o
  -6   2   9       16.51       46.10     15.72 o
  -4   2   9      635.06      615.92     33.44 o
  -2   2   9      913.25      949.39     75.79 o
   0   2   9     1987.22     2257.06     71.01 o
   2   2   9     1360.07     1352.33     66.39 o
   4   2   9     3582.29     3618.12    109.01 o
   6   2   9        0.15        0.50     17.57 o
   8   2   9      540.72      428.37     37.59 o
  10   2   9     1553.38     1596.47     70.03 o
  12   2   9      140.43      145.18     26.76 o
  14   2   9      155.32      170.42     25.14 o
  16   2   9       54.83       29.90     24.67 o
  18   2   9      406.75      300.19     76.30 o
  20   2   9      128.27      160.28     65.42 o
  22   2   9      105.39        0.98     50.50 o
  24   2   9       87.66      188.59     74.49 o
 -37   3   9      271.14      281.75     92.41 o
 -35   3   9       86.02       73.51     65.56 o
 -33   3   9      548.44      417.36    102.25 o
 -31   3   9       88.33       32.15     43.88 o
 -29   3   9      331.63      285.91     55.71 o
 -27   3   9       49.55       87.71     38.59 o
 -25   3   9     1956.32     2080.39     99.57 o
 -23   3   9        1.20        4.45     24.82 o
 -21   3   9     3661.65     3528.02    116.12 o
 -19   3   9      208.48      123.21     35.86 o
 -17   3   9       77.07       24.09     25.32 o
 -15   3   9        4.69        9.40     23.37 o
 -13   3   9     7187.04     7008.40    190.63 o
 -11   3   9     1559.62     1455.23    126.20 o
  -9   3   9      457.67      449.47     76.47 o
  -7   3   9      161.80       88.70     31.34 o
  -5   3   9     1811.92     1903.37     78.52 o
  -3   3   9      531.70      556.62     45.05 o
  -1   3   9     2998.66     3158.83    110.81 o
   1   3   9        1.09        9.06     17.90 o
   3   3   9     1298.42     1299.90     53.59 o
   5   3   9       63.13       77.57     26.55 o
   7   3   9     3367.71     3450.78    207.83 o
   9   3   9       43.38       34.38     26.67 o
  11   3   9      187.84      240.53     47.93 o
  13   3   9      445.63      307.61     51.74 o
  15   3   9      150.81      133.94     47.85 o
  17   3   9        8.65       57.93     31.91 o
  19   3   9      153.99      166.78     41.50 o
  21   3   9      148.43      -16.04     56.49 o
  23   3   9      699.99      602.61    116.89 o
 -36   4   9      605.88      759.94    203.66 o
 -34   4   9      728.30     1224.42    153.83 o
 -32   4   9        0.35        4.30     52.07 o
 -30   4   9      449.16      388.99     91.90 o
 -28   4   9      683.59      625.48    145.28 o
 -26   4   9     2838.84     3014.73    168.48 o
 -24   4   9     2321.19     2379.11    124.81 o
 -22   4   9     3827.56     3902.34    141.40 o
 -20   4   9     2169.34     1977.91     90.10 o
 -18   4   9      810.89      790.08     59.27 o
 -16   4   9     5457.03     5454.59    171.15 o
 -14   4   9     2018.56     1998.19    123.53 o
 -12   4   9      229.96      170.47     44.94 o
 -10   4   9      373.28      372.32     61.20 o
  -8   4   9      669.11      597.25     49.52 o
  -6   4   9       65.58       54.17     26.95 o
  -4   4   9      892.36      907.10     66.93 o
  -2   4   9     1938.15     2052.93     91.90 o
   0   4   9     2081.81     1931.83    105.83 o
   2   4   9      163.05      167.80     49.16 o
   4   4   9       58.99       14.75     35.85 o
   6   4   9      954.82      782.07     88.55 o
   8   4   9      188.38      389.80     66.85 o
  10   4   9       35.53       -6.91     46.03 o
  12   4   9     1108.38     1201.65    101.18 o
  14   4   9     1645.47     1670.66    399.23 o
  16   4   9       23.35       24.90     39.38 o
  18   4   9      430.14      373.74     72.81 o
  20   4   9      449.50      574.76     73.82 o
  22   4   9       83.30       32.06     44.03 o
 -33   5   9       46.02       58.53     65.04 o
 -31   5   9       46.25      -22.89     57.63 o
 -29   5   9       75.29      165.28     70.15 o
 -27   5   9       41.10       21.93     55.69 o
 -25   5   9      236.13      324.36     82.11 o
 -23   5   9        3.35      -15.49     33.34 o
 -21   5   9      278.84      284.77     88.66 o
 -19   5   9     1163.81     1129.93    102.19 o
 -17   5   9     1327.52     1208.54    145.07 o
 -15   5   9     1226.86     1242.43    102.36 o
 -13   5   9      534.17      533.50     70.02 o
 -11   5   9      146.78       92.65     39.82 o
  -9   5   9       58.93       30.19     27.62 o
  -7   5   9       13.60      -15.95     26.28 o
  -5   5   9      489.36      553.18     68.40 o
  -3   5   9        0.66       41.11     41.84 o
  -1   5   9      753.66      765.29    100.02 o
   1   5   9      177.02      278.12     67.22 o
   3   5   9        2.98      -21.55     69.96 o
   5   5   9      207.10      245.01     63.42 o
   7   5   9      102.39      107.06     53.67 o
   9   5   9     1335.01     1281.47    118.87 o
  11   5   9      181.63      183.25     60.03 o
  13   5   9      579.36      552.59    123.73 o
  15   5   9        7.61       76.54     49.90 o
  17   5   9       19.34       49.67     78.95 o
  19   5   9        0.66      -29.01     59.14 o
 -30   6   9      300.20      228.77    120.10 o
 -28   6   9      103.45      114.52    107.69 o
 -26   6   9      745.54      896.24    187.20 o
 -24   6   9      743.34      785.48    175.76 o
 -22   6   9     1096.27     1057.31    134.08 o
 -20   6   9      261.36      216.84     74.26 o
 -18   6   9     1179.58     1051.45    133.32 o
 -16   6   9      876.44      868.02    140.96 o
 -14   6   9       34.55       47.00     42.14 o
 -12   6   9      107.40      212.44     53.18 o
 -10   6   9      158.60      167.38     44.03 o
  -8   6   9       83.03       48.06     39.82 o
  -6   6   9      201.10      202.09     64.67 o
  -4   6   9       10.04      -22.32     42.41 o
  -2   6   9     1048.83     1116.75    126.06 o
   0   6   9     1211.80     1212.42    197.31 o
   2   6   9      156.67      280.12     73.76 o
   4   6   9        5.77       11.56     45.93 o
   6   6   9        6.31        0.89     48.06 o
   8   6   9      155.94      214.04     68.65 o
  10   6   9       49.03       63.50     78.32 o
  12   6   9      703.00      709.92    104.32 o
  14   6   9      695.03      737.84    105.07 o
 -23   7   9      598.23      737.91    180.64 o
 -21   7   9      351.60      270.48    120.66 o
 -19   7   9       52.71       98.29     73.85 o
 -17   7   9      256.16      134.52     70.16 o
 -15   7   9       27.78       59.06     60.56 o
 -13   7   9      666.99      742.80    169.20 o
 -11   7   9      417.04      441.91    136.14 o
  -9   7   9      142.90       90.58     51.87 o
  -7   7   9       27.06       33.16     44.14 o
  -5   7   9      167.97      133.30     80.28 o
  -3   7   9      268.57      324.60     86.90 o
  -1   7   9      469.52      940.25    225.28 o
   1   7   9      105.96        7.54     52.41 o
   3   7   9        2.54        6.31     51.09 o
   5   7   9       82.93       78.10     61.45 o
   7   7   9      132.45       28.87     58.59 o
   9   7   9      102.11       55.68     64.87 o
 -14   8   9       13.29      136.14    104.34 o
 -12   8   9       63.21       34.32     96.81 o
 -10   8   9       21.67        2.37     79.37 o
  -8   8   9       38.69      115.92    105.18 o
  -6   8   9      154.39      117.03    100.29 o
  -4   8   9       78.40       69.89     98.34 o
  -2   8   9       68.94      125.98     78.97 o
   0   8   9       76.74      176.82     79.68 o
 -38   0  10     1097.77     1332.43    226.54 o
 -36   0  10      170.19      388.21    132.80 o
 -34   0  10     1091.66     1212.75    201.15 o
 -32   0  10       17.66       25.12     52.73 o
 -30   0  10     3674.31     3737.71    232.31 o
 -28   0  10      589.90      152.93    168.37 o
 -26   0  10     1968.34     1688.01    116.40 o
 -24   0  10    15917.06    13973.99    465.04 o
 -22   0  10       97.73       21.37     39.35 o
 -20   0  10     1102.84     1202.94    126.80 o
 -18   0  10     3380.72     3389.33    173.12 o
 -16   0  10     2777.32     2743.48    245.02 o
 -14   0  10     9930.47    10007.59    472.95 o
 -12   0  10      463.62      585.21     74.99 o
 -10   0  10     6219.84     6182.68    194.10 o
  -8   0  10       33.01       -0.68     20.71 o
  -6   0  10       21.22       -8.85     18.46 o
  -4   0  10     5982.22     6183.63    229.64 o
  -2   0  10       71.98       83.27     36.57 o
   0   0  10    12407.90    12286.95    431.31 o
   2   0  10       17.77       75.26     29.26 o
   4   0  10    15796.45    15938.67    376.39 o
   6   0  10     1127.31     1298.98    118.50 o
   8   0  10     1661.02     1762.70    237.69 o
  10   0  10     1143.05      963.75    103.08 o
  12   0  10       12.67       64.03     46.59 o
  14   0  10      477.93      435.77     72.12 o
  16   0  10      709.60      756.19     88.02 o
  18   0  10     1931.56     2092.94    139.63 o
  20   0  10      841.33      856.06     88.16 o
  22   0  10      311.14      288.75     61.24 o
  24   0  10      310.02      222.21     57.33 o
 -39   1  10      202.02      220.49    114.52 o
 -37   1  10       81.39       28.25     75.40 o
 -35   1  10       20.39       28.08     58.76 o
 -33   1  10       71.54       35.80     67.41 o
 -31   1  10        6.24      -24.50     34.96 o
 -29   1  10     1329.07     1429.53    104.08 o
 -27   1  10      549.74      633.93     61.97 o
 -25   1  10       11.43       24.29     25.55 o
 -23   1  10       94.41       77.41     33.43 o
 -21   1  10       15.51       58.47     28.62 o
 -19   1  10        8.45       18.59     23.82 o
 -17   1  10     1313.62     1387.61     80.97 o
 -15   1  10      370.05      349.97     45.11 o
 -13   1  10      168.13      107.56     29.59 o
 -11   1  10     3750.13     4147.34    129.94 o
  -9   1  10      137.05      149.67     24.82 o
  -7   1  10      824.33      726.62     49.93 o
  -5   1  10      354.00      328.08     49.21 o
  -3   1  10      183.74      202.73     32.30 o
  -1   1  10       92.41      100.44     23.57 o
   1   1  10     3212.35     3215.94    105.89 o
   3   1  10     7635.82     7324.74    180.02 o
   5   1  10       12.63       15.60     20.39 o
   7   1  10       72.82       56.43     20.88 o
   9   1  10      272.53      291.30     33.26 o
  11   1  10       44.54       86.02     32.43 o
  13   1  10       22.88       24.78     28.14 o
  15   1  10       54.85       91.89     32.34 o
  17   1  10      598.01      510.92     51.97 o
  19   1  10       56.53       11.18     28.18 o
  21   1  10       44.64       47.57     30.21 o
  23   1  10        0.32       31.66     53.15 o
 -38   2  10       33.65       56.42    112.92 o
 -36   2  10        5.87       -4.31     61.54 o
 -34   2  10        6.78      -45.61     45.61 o
 -32   2  10     1134.45     1103.09    112.70 o
 -30   2  10      112.96       54.19     46.61 o
 -28   2  10      107.84       55.45     39.52 o
 -26   2  10      890.11      914.25     73.71 o
 -24   2  10       55.13       -2.55     24.37 o
 -22   2  10     1699.74     1476.61     89.58 o
 -20   2  10      109.55       64.44     31.05 o
 -18   2  10     1008.85      991.17    132.44 o
 -16   2  10     4867.57     4822.68    231.84 o
 -14   2  10      238.65      222.22     39.03 o
 -12   2  10       27.90        0.93     21.34 o
 -10   2  10       67.68       70.84     22.51 o
  -8   2  10       80.37       38.66     21.82 o
  -6   2  10      500.76      515.03     37.87 o
  -4   2  10      426.42      509.11     44.62 o
  -2   2  10     5619.17     5924.38    140.96 o
   0   2  10      589.12      559.91     56.93 o
   2   2  10        5.34      -12.66     22.84 o
   4   2  10     1334.34     1555.96     74.23 o
   6   2  10     5089.04     4976.91    158.00 o
   8   2  10      774.35      887.25     77.93 o
  10   2  10      156.60      157.65     42.76 o
  12   2  10       46.04       23.08     28.62 o
  14   2  10        2.83       23.82     29.62 o
  16   2  10     1543.58     1508.89    115.22 o
  18   2  10     1488.82     1493.61     86.51 o
  20   2  10      565.41      570.59     53.49 o
  22   2  10       11.41       14.37     59.84 o
 -37   3  10       48.02      101.03     73.98 o
 -35   3  10      184.73      227.86     83.69 o
 -33   3  10      392.01      391.12     95.56 o
 -31   3  10     1295.87     1436.29    153.87 o
 -29   3  10        0.49       60.96     45.87 o
 -27   3  10      223.00      202.89     49.61 o
 -25   3  10       65.07       77.03     39.93 o
 -23   3  10        0.68       -1.55     25.29 o
 -21   3  10       50.63       15.49     24.99 o
 -19   3  10      532.27      563.46     61.46 o
 -17   3  10     1474.53     1480.54     87.96 o
 -15   3  10       39.58       15.03     24.85 o
 -13   3  10      349.40      458.57     57.64 o
 -11   3  10     2806.55     2716.68    106.30 o
  -9   3  10      425.75      367.12     56.34 o
  -7   3  10     1655.04     1723.50     81.93 o
  -5   3  10     1228.40     1191.92     71.60 o
  -3   3  10     2216.23     2105.20    112.31 o
  -1   3  10     3899.45     3843.54    130.19 o
   1   3  10      165.61      121.35     33.24 o
   3   3  10     2278.48     2041.30    169.62 o
   5   3  10     4352.92     4564.13    332.27 o
   7   3  10      659.08      556.75     72.30 o
   9   3  10      318.58      326.27     59.18 o
  11   3  10        1.57       -9.53     39.62 o
  13   3  10        6.20        0.37     33.26 o
  15   3  10      726.03      888.86     86.42 o
  17   3  10      475.81      447.82     63.34 o
  19   3  10      425.37      270.70     53.86 o
  21   3  10      683.86      676.41     69.72 o
 -34   4  10        1.11       21.12     65.32 o
 -32   4  10        2.17       -7.89     56.40 o
 -30   4  10     1195.10     1159.64    146.07 o
 -28   4  10      310.87      187.34    124.50 o
 -26   4  10      418.31      313.26     84.72 o
 -24   4  10      860.94      724.42     87.84 o
 -22   4  10       72.11       95.15     43.86 o
 -20   4  10      626.50      531.20     63.11 o
 -18   4  10      152.43      183.27     54.52 o
 -16   4  10       89.41       72.30     33.57 o
 -14   4  10      186.50      134.34     63.39 o
 -12   4  10      227.34      224.99     60.95 o
 -10   4  10     2904.77     2804.89    137.61 o
  -8   4  10      106.94       88.38     32.36 o
  -6   4  10        1.11        2.60     26.59 o
  -4   4  10      217.14      239.66     62.22 o
  -2   4  10     1631.32     1547.74    184.97 o
   0   4  10       32.54       59.87     77.70 o
   2   4  10       42.97       10.26     34.65 o
   4   4  10      370.11      346.83    108.25 o
   6   4  10      344.96      414.85     72.77 o
   8   4  10      601.68      739.06    147.44 o
  10   4  10       31.87      -19.29     38.93 o
  12   4  10      279.39      272.72     62.57 o
  14   4  10       55.25       42.55     42.88 o
  16   4  10      216.37      218.44     99.25 o
  18   4  10      482.99      290.56     64.79 o
 -31   5  10      326.84      637.62    171.71 o
 -29   5  10       13.29       90.53     99.46 o
 -27   5  10      420.13      437.03    137.12 o
 -25   5  10      457.62      385.97    124.29 o
 -23   5  10       31.73       33.51     52.24 o
 -21   5  10      265.70      282.60     80.21 o
 -19   5  10     1138.75     1107.71    267.69 o
 -17   5  10       58.68       51.53     40.47 o
 -15   5  10     1196.36     1227.66    105.54 o
 -13   5  10     1631.17     1544.33    114.05 o
 -11   5  10      396.66      487.22     69.49 o
  -9   5  10      253.53      319.55     61.60 o
  -7   5  10      929.14     1177.64    104.18 o
  -5   5  10     1001.68     1089.51    120.10 o
  -3   5  10     2797.21     2736.99    217.47 o
  -1   5  10      208.48      202.20     67.58 o
   1   5  10      645.30      590.71     93.67 o
   3   5  10       77.38      167.44     59.12 o
   5   5  10     2190.22     2495.78    166.89 o
   7   5  10     2135.42     2139.99    152.89 o
   9   5  10        3.44        7.37     49.52 o
  11   5  10       18.07      -25.67     44.81 o
  13   5  10      397.18      678.93     98.80 o
  15   5  10      144.47      195.52     66.89 o
 -28   6  10        2.24      -49.80     82.02 o
 -26   6  10      259.47      412.20    143.12 o
 -24   6  10        6.05        1.67     82.02 o
 -22   6  10       99.77       57.16     76.37 o
 -20   6  10       24.94       18.38     61.79 o
 -18   6  10      919.15      702.93    114.61 o
 -16   6  10     1334.80     1176.31    138.75 o
 -14   6  10      114.60       85.61     56.53 o
 -12   6  10      558.09      626.36    180.92 o
 -10   6  10      139.09      121.39     51.72 o
  -8   6  10      596.21      652.63     86.31 o
  -6   6  10        3.75      111.76     60.08 o
  -4   6  10        0.43      -21.85     43.00 o
  -2   6  10      409.97      384.26     95.97 o
   0   6  10        4.39      -45.36     45.36 o
   2   6  10       29.48      -11.14     47.35 o
   4   6  10      405.49      376.82     86.79 o
   6   6  10     1248.96     1125.80    132.00 o
   8   6  10       16.38       11.69     52.71 o
  10   6  10      436.26      389.72     86.72 o
  12   6  10        0.80      -18.14     52.34 o
 -21   7  10      352.47      172.13    115.08 o
 -19   7  10      104.31      299.07    134.05 o
 -17   7  10      207.27      269.22    127.36 o
 -15   7  10      527.51      667.05    176.60 o
 -13   7  10        4.21      -73.79     73.79 o
 -11   7  10       39.13       97.92     92.62 o
  -9   7  10      102.63       87.87     56.38 o
  -7   7  10      496.09      537.76     86.02 o
  -5   7  10     1163.24     1025.51    166.69 o
  -3   7  10       73.36       15.25     81.95 o
  -1   7  10      149.36      126.71     78.26 o
   1   7  10       91.88      -20.48     64.38 o
   3   7  10      175.18      101.51     69.21 o
   5   7  10      164.30      163.22     78.70 o
 -37   1  11      887.16     1026.79    148.54 o
 -35   1  11     1052.40     1134.69    199.19 o
 -33   1  11      651.23      675.68    105.70 o
 -31   1  11      678.80      559.51     86.80 o
 -29   1  11      245.41      185.01     49.83 o
 -27   1  11     1303.29     1235.42     86.76 o
 -25   1  11     1569.99     1298.16     95.20 o
 -23   1  11     1364.46     1410.90    107.60 o
 -21   1  11       24.55       26.01     27.16 o
 -19   1  11       17.93       16.84     25.85 o
 -17   1  11      102.82        2.72     25.81 o
 -15   1  11     1659.58     1604.02     88.47 o
 -13   1  11       41.02       46.16     24.81 o
 -11   1  11      238.69      195.74     53.77 o
  -9   1  11     1720.60     1848.55     82.37 o
  -7   1  11     1772.15     1757.38     69.12 o
  -5   1  11       40.21       38.52     26.94 o
  -3   1  11      975.08     1028.39     68.19 o
  -1   1  11      532.10      536.42     46.79 o
   1   1  11      524.77      520.65     45.30 o
   3   1  11     3516.46     3476.56    238.46 o
   5   1  11      123.35      130.93     42.54 o
   7   1  11      243.11      182.63    103.99 o
   9   1  11      112.54      226.72     73.23 o
  11   1  11      548.44      681.44     56.37 o
  13   1  11      614.15      613.20     67.63 o
  15   1  11     1208.23     1112.31     81.47 o
  17   1  11       24.11       46.82     42.20 o
  19   1  11        2.02       16.94     32.27 o
  21   1  11        4.24      -16.38     32.44 o
 -36   2  11      884.08      721.92    173.88 o
 -34   2  11     1427.80     1598.59    138.52 o
 -32   2  11      286.77      198.90     65.17 o
 -30   2  11     1874.71     1902.80    138.84 o
 -28   2  11     1948.96     1843.64    132.00 o
 -26   2  11      684.79      799.06     78.70 o
 -24   2  11        0.31       -9.73     33.08 o
 -22   2  11     1462.18     1414.91     92.60 o
 -20   2  11      893.60      921.81     75.49 o
 -18   2  11      272.52      245.31     41.70 o
 -16   2  11      117.29      152.39     35.91 o
 -14   2  11       20.61        6.03     24.72 o
 -12   2  11    11031.32    10732.59    259.92 o
 -10   2  11     5044.74     5010.72    180.02 o
  -8   2  11     4977.34     4824.91    150.53 o
  -6   2  11       87.64       77.24     33.82 o
  -4   2  11     1000.38     1079.89     66.13 o
  -2   2  11     1692.50     1989.83     90.47 o
   0   2  11     3139.95     2629.36    149.68 o
   2   2  11      471.30      527.55     75.98 o
   4   2  11     1732.24     1505.68    112.03 o
   6   2  11      232.50      172.36     49.23 o
   8   2  11      286.34      220.27     58.24 o
  10   2  11      275.12      289.06     56.88 o
  12   2  11      219.85      184.48     47.49 o
  14   2  11      152.83      106.08     41.56 o
  16   2  11       18.42       38.38     36.72 o
  18   2  11      202.87      121.79     50.57 o
  20   2  11      143.15      118.40     42.90 o
 -35   3  11      324.86      418.34    109.22 o
 -33   3  11     1227.04     1318.46    155.65 o
 -31   3  11       90.00       62.47     62.64 o
 -29   3  11      533.05      302.73    139.49 o
 -27   3  11       44.67      -38.19     38.36 o
 -25   3  11       46.68       75.49     38.08 o
 -23   3  11      184.52      171.94     39.74 o
 -21   3  11      903.23      839.94     78.02 o
 -19   3  11      510.92      446.69     57.71 o
 -17   3  11      507.31      457.48     56.44 o
 -15   3  11      169.37       93.01     38.15 o
 -13   3  11      163.68      135.82     40.92 o
 -11   3  11      642.90      733.60     77.18 o
  -9   3  11       53.10        6.97     36.20 o
  -7   3  11      256.64       89.73     45.66 o
  -5   3  11       13.94       18.92     30.77 o
  -3   3  11     1720.51     1784.09    184.71 o
  -1   3  11     1030.75     1157.64    284.29 o
   1   3  11      171.86      212.22     57.35 o
   3   3  11      635.60      522.40     79.39 o
   5   3  11     1156.64     1348.20    112.11 o
   7   3  11       38.06       -1.40     55.59 o
   9   3  11       17.16      -12.90     33.72 o
  11   3  11       77.09       58.26     41.72 o
  13   3  11      356.73      461.21     71.91 o
  15   3  11       15.70      -33.10     39.05 o
  17   3  11       51.33       16.74     42.50 o
 -32   4  11     4106.58     3915.27    365.19 o
 -30   4  11      199.92       28.60     89.55 o
 -28   4  11      197.82      143.40    102.25 o
 -26   4  11      601.97      609.86    157.35 o
 -24   4  11      658.32      594.67    118.64 o
 -22   4  11      463.15      544.31    133.28 o
 -20   4  11     1906.65     2204.76    144.23 o
 -18   4  11      368.17      190.32     80.51 o
 -16   4  11       13.50       91.31     41.95 o
 -14   4  11     2600.20     3050.69    162.65 o
 -12   4  11     3065.33     2957.81    147.84 o
 -10   4  11     2713.37     2290.28    165.07 o
  -8   4  11      992.70     1011.32     96.13 o
  -6   4  11     4369.75     4318.18    178.40 o
  -4   4  11      791.52      835.72    105.74 o
  -2   4  11      435.01      351.62     73.59 o
   0   4  11      373.25      588.64     88.65 o
   2   4  11      182.45      136.98     56.16 o
   4   4  11     1511.12     1378.06    177.78 o
   6   4  11      291.65      258.24     63.81 o
   8   4  11      150.35      216.73     62.71 o
  10   4  11      802.84      793.66     98.05 o
  12   4  11      249.91      164.10    135.24 o
  14   4  11      176.27      259.55     68.84 o
  16   4  11      551.20      603.79     87.35 o
 -29   5  11       54.48       69.05    104.34 o
 -27   5  11       12.11       16.60     90.67 o
 -25   5  11       92.01       -0.84     77.70 o
 -23   5  11      485.38      311.86    191.52 o
 -21   5  11       12.94       34.98     53.68 o
 -19   5  11       18.34      125.49     61.81 o
 -17   5  11       53.78       68.20     45.35 o
 -15   5  11       19.83       37.60     51.21 o
 -13   5  11        2.51       12.23     46.74 o
 -11   5  11        5.46       17.60     43.23 o
  -9   5  11      866.51      825.49     94.35 o
  -7   5  11      467.03      602.85     82.33 o
  -5   5  11      689.72      734.48     87.87 o
  -3   5  11       11.58      -15.60     39.06 o
  -1   5  11        2.08       -1.87     45.41 o
   1   5  11      741.88      699.71    104.03 o
   3   5  11       58.72      132.08     59.06 o
   5   5  11        0.05        0.59     48.89 o
   7   5  11       26.04       68.62     55.17 o
   9   5  11       42.69       25.24     51.14 o
  11   5  11      109.46       38.71     53.43 o
  13   5  11      104.70      237.69     95.41 o
 -26   6  11      236.43      390.30    149.40 o
 -24   6  11      356.85      500.64    160.70 o
 -22   6  11      100.99       89.82     74.33 o
 -20   6  11      358.15      204.08    109.50 o
 -18   6  11      516.84      224.72    113.55 o
 -16   6  11       36.80      -19.39     77.84 o
 -14   6  11      862.04      677.65    114.66 o
 -12   6  11      391.77      532.99    102.97 o
 -10   6  11      593.42      493.54     95.19 o
  -8   6  11      454.38      469.89     79.79 o
  -6   6  11      143.73       62.84     49.05 o
  -4   6  11       30.76      -16.62     50.51 o
  -2   6  11        5.79       83.78     61.73 o
   0   6  11      318.60      189.10     74.05 o
   2   6  11      828.38      951.20    129.03 o
   4   6  11      209.25      272.35     77.55 o
   6   6  11       15.79       24.10     57.26 o
   8   6  11       44.03       90.04     63.18 o
 -17   7  11      181.13      279.68    137.40 o
 -15   7  11       41.45      -10.04     89.97 o
 -13   7  11      245.37      399.78    132.10 o
 -11   7  11     1017.62     1555.90    243.97 o
  -9   7  11      502.73      515.23    134.99 o
  -7   7  11       52.98      105.21     59.68 o
  -5   7  11       47.56       25.07     56.60 o
  -3   7  11       15.87       32.32     66.48 o
  -1   7  11      372.48      300.75     95.83 o
   1   7  11      190.51      123.03    112.15 o
 -36   0  12      780.61     1431.61    235.60 o
 -34   0  12      117.93      101.27     90.25 o
 -32   0  12      877.69      564.11    151.77 o
 -30   0  12      410.71      558.67    143.26 o
 -28   0  12     3378.76     3313.41    219.45 o
 -26   0  12      365.83      305.86    139.00 o
 -24   0  12      782.15     1133.25    125.07 o
 -22   0  12      375.10      565.58     94.55 o
 -20   0  12      129.67      161.91     57.40 o
 -18   0  12     3311.08     3382.29    475.95 o
 -16   0  12      837.93     1147.41    159.93 o
 -14   0  12      532.48      722.68    117.38 o
 -12   0  12    11075.23     9914.83    519.05 o
 -10   0  12     1575.11     1731.66    193.06 o
  -8   0  12    13329.25    12469.07    598.42 o
  -6   0  12      201.24      167.46     61.66 o
  -4   0  12     5359.01     5721.41    344.27 o
  -2   0  12       73.69       66.26     56.63 o
   0   0  12     3239.39     2877.45    220.96 o
   2   0  12      272.79      189.29     76.02 o
   4   0  12        4.70       -1.39     46.31 o
   6   0  12       11.27        9.68     35.53 o
   8   0  12     3838.22     4024.60    180.18 o
  10   0  12        2.56      -17.86     48.54 o
  12   0  12      130.22       81.32     62.63 o
  14   0  12      316.99      260.43     78.12 o
  16   0  12      611.26      684.63    105.46 o
  18   0  12      144.84       75.47     58.03 o
 -37   1  12        6.56       26.91     72.02 o
 -35   1  12        7.25       40.91     68.49 o
 -33   1  12       15.34        0.92     59.56 o
 -31   1  12       80.56       46.19     51.10 o
 -29   1  12      141.81      140.72     54.43 o
 -27   1  12        6.41       -6.39     39.78 o
 -25   1  12      977.02      870.73    105.16 o
 -23   1  12        1.93       29.02     30.70 o
 -21   1  12      191.15      150.51     41.23 o
 -19   1  12       94.86       58.89     32.81 o
 -17   1  12      959.16      971.39     77.16 o
 -15   1  12       48.61       44.44     41.05 o
 -13   1  12       96.80       11.58     50.98 o
 -11   1  12       16.44        7.26     49.73 o
  -9   1  12      585.63      572.80     87.35 o
  -7   1  12       11.33       35.36     31.88 o
  -5   1  12     1428.83     1320.95    117.62 o
  -3   1  12     1899.73     1932.28    135.57 o
  -1   1  12      363.34      358.43     91.58 o
   1   1  12      595.99      544.61     65.25 o
   3   1  12      352.02      403.85     82.03 o
   5   1  12      442.14      284.82     60.03 o
   7   1  12      125.77       15.09     44.50 o
   9   1  12       93.55      175.06    115.78 o
  11   1  12        5.50       25.54     38.17 o
  13   1  12      109.36       55.02     42.67 o
  15   1  12      170.54      221.53     70.43 o
  17   1  12      339.51      340.06     47.97 o
 -36   2  12        9.76       52.41     71.40 o
 -34   2  12       13.30        7.62     64.90 o
 -32   2  12       15.67      -19.94     52.03 o
 -30   2  12     1798.67     1839.88    140.12 o
 -28   2  12      676.82      708.77     93.70 o
 -26   2  12      813.05      752.68    196.06 o
 -24   2  12      120.49      165.18     44.48 o
 -22   2  12       19.72       67.57     35.82 o
 -20   2  12      335.49      489.96     70.26 o
 -18   2  12      493.85      533.45     73.02 o
 -16   2  12     1134.87     1331.74    104.45 o
 -14   2  12     1081.23     1246.37     99.66 o
 -12   2  12      169.20      187.58     61.63 o
 -10   2  12       87.45       20.27     43.05 o
  -8   2  12     1178.37     1361.64    125.99 o
  -6   2  12     7978.63     7744.35    900.07 o
  -4   2  12      286.32      112.65     47.75 o
  -2   2  12      261.28      181.65     75.33 o
   0   2  12       52.39       27.54     32.26 o
   2   2  12      203.42      231.36     89.48 o
   4   2  12        6.93       -4.23     35.90 o
   6   2  12      679.81      519.44     78.07 o
   8   2  12       56.50       -4.38     38.65 o
  10   2  12      421.76      456.30     71.48 o
  12   2  12       76.12       64.34     54.75 o
  14   2  12        3.06      -14.80     40.41 o
  16   2  12       72.99       85.43     62.14 o
 -33   3  12      230.72      119.68    110.06 o
 -31   3  12        3.00       25.67     91.93 o
 -29   3  12      565.86      578.75    154.42 o
 -27   3  12      409.18      229.60    103.36 o
 -25   3  12      733.64      733.74    108.96 o
 -23   3  12      495.59      503.10     96.08 o
 -21   3  12       52.72       46.87     53.66 o
 -19   3  12      889.69     1102.14    154.20 o
 -17   3  12      356.80      508.45     72.04 o
 -15   3  12      696.20      862.04    204.91 o
 -13   3  12      176.73      188.36     61.04 o
 -11   3  12      257.40      123.45    106.15 o
  -9   3  12      860.16      778.50    105.54 o
  -7   3  12        8.41       57.64     44.64 o
  -5   3  12     7994.07     8144.60    265.16 o
  -3   3  12     1824.01     1789.79    158.15 o
  -1   3  12      376.46      464.25     67.17 o
   1   3  12      120.41      102.79     76.86 o
   3   3  12      509.69      485.95    159.51 o
   5   3  12     2117.09     2428.56    155.61 o
   7   3  12      567.88      655.10     89.52 o
   9   3  12      426.53      411.31     76.70 o
  11   3  12      296.65      310.74     70.51 o
  13   3  12       10.34       -6.79     56.35 o
  15   3  12      361.28      340.15     69.15 o
 -32   4  12      122.60       48.96    111.18 o
 -30   4  12       42.17      102.11    112.57 o
 -28   4  12       54.34       12.00     84.67 o
 -26   4  12        0.19      -12.69     82.72 o
 -24   4  12       50.50       93.68     62.00 o
 -22   4  12      438.57      373.78     87.83 o
 -20   4  12        3.37       36.77     42.75 o
 -18   4  12      122.88      135.35     65.33 o
 -16   4  12       54.45        3.37     48.61 o
 -14   4  12      236.45      233.04     70.92 o
 -12   4  12     1332.34     1273.89    188.80 o
 -10   4  12      284.54      261.15     71.38 o
  -8   4  12      148.82       41.36     57.26 o
  -6   4  12     1211.91     1316.62    131.87 o
  -4   4  12      115.09        7.76     42.37 o
  -2   4  12       39.11       33.27     47.76 o
   0   4  12       23.14       22.54     47.85 o
   2   4  12       24.24        0.46     42.95 o
   4   4  12      280.77      163.72     63.61 o
   6   4  12       60.15       -3.82     49.00 o
   8   4  12       95.26      117.36     59.25 o
  10   4  12        5.46       19.12     51.83 o
  12   4  12        1.11       12.94     49.16 o
 -27   5  12      926.84     1000.58    212.87 o
 -25   5  12       47.59      -21.34     93.04 o
 -23   5  12      349.78      191.66    111.73 o
 -21   5  12       17.14       69.47     92.34 o
 -19   5  12      761.02      726.34    165.44 o
 -17   5  12      821.85      885.88    129.68 o
 -15   5  12      974.76     1092.87    158.11 o
 -13   5  12      320.14      237.55     74.38 o
 -11   5  12      149.36       82.47     60.36 o
  -9   5  12        3.28      -13.76     59.42 o
  -7   5  12     1488.33     1751.08    210.13 o
  -5   5  12      473.79      348.70     68.88 o
  -3   5  12     1200.44     1372.93    293.98 o
  -1   5  12      882.94      560.56     96.61 o
   1   5  12       36.70      -12.56     51.12 o
   3   5  12      141.37      128.97     83.70 o
   5   5  12      410.08      876.94    119.97 o
   7   5  12     1171.30     1719.34    153.44 o
   9   5  12      387.54      388.35    114.66 o
 -22   6  12      239.56      -44.36     85.65 o
 -20   6  12      172.98      331.71    138.79 o
 -18   6  12      317.42      290.28    126.10 o
 -16   6  12      425.49      326.41    132.66 o
 -14   6  12      250.30      283.87    124.15 o
 -12   6  12       30.72      -28.36     56.76 o
 -10   6  12     1545.57     1375.44    260.99 o
  -8   6  12       70.59       44.30     49.24 o
  -6   6  12     4262.80     4311.55    243.82 o
  -4   6  12       36.89       74.37     52.91 o
  -2   6  12        0.62       70.20     65.16 o
   0   6  12       27.40       75.58     67.72 o
   2   6  12        3.42      -51.38     51.38 o
   4   6  12       37.40       42.68    101.69 o
 -35   1  13      382.14      381.72    105.60 o
 -33   1  13      512.44      655.87    238.67 o
 -31   1  13     1350.47     1674.05    240.35 o
 -29   1  13      480.12      635.53    322.99 o
 -27   1  13      184.53      282.05    119.41 o
 -25   1  13      304.36      315.39     97.52 o
 -23   1  13     1512.62     1786.67    203.80 o
 -21   1  13     1473.05     1289.94    138.97 o
 -19   1  13     2610.47     2650.53    186.00 o
 -17   1  13       10.00        7.83     39.24 o
 -15   1  13     1479.57     1263.54    253.88 o
 -13   1  13      589.38      557.67     89.99 o
 -11   1  13     1140.91     1632.35    141.28 o
  -9   1  13       62.13      162.99     59.04 o
  -7   1  13      705.70      762.21    104.31 o
  -5   1  13     1718.63     1646.02    137.85 o
  -3   1  13      178.27      120.91     51.75 o
  -1   1  13      413.10      327.97     67.07 o
   1   1  13     1223.80     1566.85    128.30 o
   3   1  13     2991.03     2839.07    134.17 o
   5   1  13      890.07      843.58     79.93 o
   7   1  13       47.26       19.15     36.51 o
   9   1  13      765.37      582.16     82.85 o
  11   1  13       28.90       90.17     45.72 o
  13   1  13      326.22      239.73     93.46 o
 -34   2  13      267.73      412.20    155.25 o
 -32   2  13     1080.90      931.11    196.82 o
 -30   2  13      212.04      263.32     95.39 o
 -28   2  13      304.74      227.16     84.53 o
 -26   2  13      361.67      287.57     79.01 o
 -24   2  13      241.81      236.04     62.48 o
 -22   2  13      158.00      264.90     76.88 o
 -20   2  13      477.41      385.11    250.11 o
 -18   2  13      729.40      582.24     99.97 o
 -16   2  13      952.32      704.14    108.22 o
 -14   2  13      147.48      166.10     59.24 o
 -12   2  13      160.23       83.54     52.70 o
 -10   2  13     2057.69     2145.48    162.70 o
  -8   2  13      453.51      511.20    132.87 o
  -6   2  13       95.29       73.77     49.17 o
  -4   2  13       85.29       60.67     50.84 o
  -2   2  13       92.38       73.89     46.31 o
   0   2  13      227.28      364.67     61.32 o
   2   2  13      560.46      570.50     72.68 o
   4   2  13      152.55       84.17     49.12 o
   6   2  13      379.82      418.93     77.52 o
   8   2  13      355.61      299.13     75.33 o
  10   2  13      226.96      234.77     63.54 o
  12   2  13       22.01       24.59     47.12 o
 -31   3  13      225.06      277.03    140.19 o
 -29   3  13      281.21      -20.09     86.49 o
 -27   3  13      108.45      106.57    102.39 o
 -25   3  13     1311.77     1819.95    244.95 o
 -23   3  13      281.47      378.86    125.68 o
 -21   3  13     1437.41     1613.42    158.56 o
 -19   3  13       14.82       42.34     53.26 o
 -17   3  13        7.42       33.43     55.66 o
 -15   3  13      111.45       83.39     56.90 o
 -13   3  13     2153.66     1988.17    164.93 o
 -11   3  13      708.46      651.52    105.84 o
  -9   3  13      205.41      240.76     70.08 o
  -7   3  13        1.66      -16.71     43.57 o
  -5   3  13       59.34       54.53     57.05 o
  -3   3  13       45.88       44.25     38.99 o
  -1   3  13      707.30      800.33     88.42 o
   1   3  13      236.70      153.36     60.28 o
   3   3  13        0.37      -40.09     40.09 o
   5   3  13      210.74      188.83     64.21 o
   7   3  13       13.03      -20.75     45.98 o
   9   3  13        7.17        5.38     47.23 o
  11   3  13      623.17      658.04     93.46 o
 -24   4  13      964.17     1129.47    207.15 o
 -22   4  13      261.92      224.30    111.31 o
 -20   4  13      350.34      316.77     88.60 o
 -18   4  13       58.00      -32.09     92.55 o
 -16   4  13        2.59        6.58     51.29 o
 -14   4  13      353.19      296.66     84.13 o
 -12   4  13      160.12      211.56     71.64 o
 -10   4  13       59.73       82.68     54.44 o
  -8   4  13     1966.14     1993.40    167.81 o
  -6   4  13     2298.72     2371.52    249.41 o
  -4   4  13      428.35      396.76     88.53 o
  -2   4  13      327.92      374.51     71.13 o
   0   4  13      469.36      703.79    168.93 o
   2   4  13       99.61       97.94     90.32 o
   4   4  13      477.10      603.04    101.34 o
   6   4  13      147.24      119.76     61.07 o
   8   4  13       43.15       54.17     57.71 o
 -23   5  13      305.36      100.85    106.15 o
 -21   5  13       21.54      -16.60     84.95 o
 -19   5  13        6.33       -9.62     82.58 o
 -17   5  13      182.59      215.50     82.37 o
 -15   5  13      148.67      123.66     71.56 o
 -13   5  13        6.03       -0.78     55.25 o
 -11   5  13        0.05       83.04     63.38 o
  -9   5  13     1068.24      861.89    128.11 o
  -7   5  13       35.48       42.83     73.23 o
  -5   5  13     1953.57     1802.93    138.61 o
  -3   5  13       67.21       73.01     50.21 o
  -1   5  13      131.09      133.10     65.85 o
   1   5  13        5.94      -47.29     47.29 o
   3   5  13       99.92       55.66     63.04 o
 -16   6  13       37.75      -34.59     76.86 o
 -14   6  13        8.53       20.37     98.20 o
 -12   6  13       21.54      -38.47     59.45 o
 -10   6  13        1.55      106.17     71.72 o
  -8   6  13     1106.62     1209.18    154.86 o
  -6   6  13     1164.53     1425.76    148.35 o
  -4   6  13       93.90      189.80     83.48 o
 -24   0  14      942.01      790.08    169.20 o
 -22   0  14       25.22      -15.34     73.37 o
 -20   0  14      502.12      250.11     99.04 o
 -18   0  14      408.86      403.41    128.19 o
 -16   0  14     3911.54     3692.50    315.81 o
 -14   0  14     2731.08     2974.39    278.43 o
 -12   0  14      679.85     1088.32    182.60 o
 -10   0  14        0.03      -46.31     50.64 o
  -8   0  14       50.63      -18.55     60.96 o
  -6   0  14     1193.71     1200.19    181.48 o
  -4   0  14     3031.36     3448.25    275.22 o
  -2   0  14     1606.08     1555.76    195.99 o
   0   0  14      146.02       84.53     71.28 o
   2   0  14        9.32      -51.75     51.75 o
   4   0  14      873.18     1139.79    166.55 o
   6   0  14       11.54       19.39     67.51 o
   8   0  14     1960.54     2370.67    218.72 o
  10   0  14      268.54      343.99    102.25 o
 -25   1  14       52.32       17.86     55.08 o
 -23   1  14      134.47      247.11     80.49 o
 -21   1  14      105.25      106.05     70.58 o
 -19   1  14      750.21      673.14    110.12 o
 -17   1  14     1118.70      962.13    337.71 o
 -15   1  14      430.16      331.85     83.93 o
 -13   1  14        4.88      -10.23     40.59 o
 -11   1  14        9.16       13.64     47.10 o
  -9   1  14       22.12       23.21     48.86 o
  -7   1  14        3.14       55.28     50.59 o
  -5   1  14      518.29      539.26     91.16 o
  -3   1  14      401.73      444.78     85.28 o
  -1   1  14       81.43       30.98     90.74 o
   1   1  14      271.98      234.27     66.56 o
   3   1  14        3.16       66.62     51.06 o
   5   1  14       15.34       17.42     49.89 o
   7   1  14      474.73      406.14     64.05 o
   9   1  14      387.13      508.69     69.82 o
  11   1  14      525.04      547.18     70.90 o
 -26   2  14      904.71      841.14    176.18 o
 -24   2  14      546.27      699.27    162.79 o
 -22   2  14      689.69      581.63    105.45 o
 -20   2  14       22.89       -7.10     50.48 o
 -18   2  14      425.93      288.49    137.33 o
 -16   2  14     1224.35     1419.20    150.60 o
 -14   2  14     1075.13      807.40    118.77 o
 -12   2  14      240.16      216.75     68.20 o
 -10   2  14      276.67      347.64     81.99 o
  -8   2  14       49.84       86.77     52.88 o
  -6   2  14      311.30      276.06     72.72 o
  -4   2  14     2100.73     2281.20    167.67 o
  -2   2  14     1146.43     1226.50    212.38 o
   0   2  14      752.25      868.86    284.91 o
   2   2  14       84.50      137.21     46.91 o
   4   2  14      181.80      346.23     63.64 o
   6   2  14     1066.93     1372.81    106.46 o
   8   2  14       88.78       59.49     53.71 o
 -25   3  14     1821.89     2032.26    266.29 o
 -23   3  14       26.68       88.30     92.06 o
 -21   3  14      294.56      301.91    125.05 o
 -19   3  14       48.88       71.40     62.38 o
 -17   3  14     1290.53     1502.00    159.24 o
 -15   3  14     1354.82     1363.78    149.60 o
 -13   3  14      882.53     1266.53    146.48 o
 -11   3  14      439.50      653.53    139.63 o
  -9   3  14      597.40      472.00    130.70 o
  -7   3  14      142.80      213.67     71.55 o
  -5   3  14      325.26      383.09    150.23 o
  -3   3  14     1157.71     1426.09    212.87 o
  -1   3  14      580.47      547.97     79.69 o
   1   3  14       25.57       27.69     44.74 o
   3   3  14        3.20       60.63     46.79 o
   5   3  14        3.09      -35.03     46.01 o
   7   3  14     1840.18     1955.40    205.75 o
 -24   4  14      508.01      435.91    145.21 o
 -22   4  14      720.06      617.39    168.65 o
 -20   4  14      134.79       91.79    106.71 o
 -18   4  14       32.16       24.00     63.31 o
 -16   4  14       38.77       32.45     62.03 o
 -14   4  14        0.23       -3.62     56.06 o
 -12   4  14       41.56       16.80     66.12 o
 -10   4  14      254.13      135.11     68.21 o
  -8   4  14      308.39      275.21     81.02 o
  -6   4  14       39.48       41.82     57.87 o
  -4   4  14      103.98      240.74     77.22 o
  -2   4  14     1471.57     1635.32    144.72 o
   0   4  14      216.74      301.44     70.55 o
   2   4  14        0.03       16.40     55.22 o
 -19   5  14      766.85      883.82    194.87 o
 -17   5  14      428.33      554.48    160.70 o
 -15   5  14     1056.21     1046.01    147.22 o
 -13   5  14     1811.45     2198.29    198.54 o
 -11   5  14        4.94        5.41     60.66 o
  -9   5  14      300.65      122.57     72.02 o
  -7   5  14      970.01      917.57    192.57 o
  -5   5  14       95.20      177.23     66.51 o
  -3   5  14      195.70       30.76    122.06 o
 -25   1  15      179.35      190.83    112.15 o
 -23   1  15      124.01        4.36     60.35 o
 -21   1  15      118.65      170.16     79.86 o
 -19   1  15       82.42       61.94     61.18 o
 -17   1  15      602.39      678.43    263.85 o
 -15   1  15      238.53      235.57    131.40 o
 -13   1  15       75.85       14.64     56.07 o
 -11   1  15        2.16        7.34     50.06 o
  -9   1  15      489.32      676.56    196.82 o
  -7   1  15     1191.63     1253.11    138.91 o
  -5   1  15     1254.24     1247.11    138.39 o
  -3   1  15      292.43      278.93     77.92 o
  -1   1  15       25.14       75.51     58.96 o
   1   1  15      786.04      994.94    311.35 o
   3   1  15      465.65      500.06    116.82 o
   5   1  15      194.61      166.95     64.72 o
 -24   2  15     1079.76     1254.87    216.49 o
 -22   2  15      337.16      517.20    108.74 o
 -20   2  15        3.03      -24.86     59.28 o
 -18   2  15      251.72      311.33    152.12 o
 -16   2  15       50.02       31.27     56.34 o
 -14   2  15      242.72      320.50     89.83 o
 -12   2  15      806.75      860.23    126.37 o
 -10   2  15      834.03      924.33    130.75 o
  -8   2  15      122.77      218.61     76.93 o
  -6   2  15      228.50      235.91     77.48 o
  -4   2  15      612.36      622.02    107.62 o
  -2   2  15       19.99      -43.83     43.83 o
   0   2  15      328.75      146.02     75.54 o
   2   2  15      134.68       57.78     57.15 o
   4   2  15        2.04       84.67     80.63 o
 -25   3  15       53.92       38.08     94.99 o
 -23   3  15       28.32        1.12     89.28 o
 -21   3  15       23.01       -6.13     62.23 o
 -19   3  15      186.11      321.45     92.33 o
 -17   3  15        9.07       32.48     61.79 o
 -15   3  15      136.24      122.62     74.40 o
 -13   3  15       38.11       -2.74     56.93 o
 -11   3  15       70.04       62.62     65.99 o
  -9   3  15      156.69       31.92     55.91 o
  -7   3  15      122.11      151.41     77.21 o
  -5   3  15        0.07        9.79     60.61 o
  -3   3  15       84.22       13.89     58.52 o
  -1   3  15        1.14       69.78     59.04 o
   1   3  15        0.52       24.80     47.23 o
 -20   4  15      384.57      648.08    174.23 o
 -18   4  15      568.08      515.38    192.92 o
 -16   4  15      417.58      355.18     98.53 o
 -14   4  15      265.66      192.44     87.28 o
 -12   4  15      319.08      641.78    321.46 o
 -10   4  15       13.56       13.79     59.40 o
  -8   4  15      339.88      351.98    128.54 o
  -6   4  15      846.25      870.97    143.19 o
  -4   4  15      138.08      266.43    126.10 o
 -24   0  16      928.19      848.25    195.15 o
 -22   0  16      203.09      367.56    140.89 o
 -20   0  16      202.91      187.90    114.38 o
 -18   0  16      143.92      252.90    121.22 o
 -16   0  16     1429.73     1721.89    249.41 o
 -14   0  16      267.17      449.86    143.12 o
 -12   0  16     1687.99     1622.43    235.74 o
 -10   0  16      206.63      243.13    122.89 o
  -8   0  16     2251.64     3041.49    304.93 o
  -6   0  16      180.31      -39.20     78.81 o
  -4   0  16      411.01      638.46    163.90 o
  -2   0  16       90.87       53.57     95.55 o
 -23   1  16      302.29      190.57     86.42 o
 -21   1  16      266.37      338.72    100.44 o
 -19   1  16        0.40      -30.90     57.61 o
 -17   1  16      296.46      314.07     93.96 o
 -15   1  16      132.61       82.92     71.08 o
 -13   1  16       30.12       79.65     69.05 o
 -11   1  16        0.83      -26.08     58.53 o
  -9   1  16      194.17      318.35     87.39 o
  -7   1  16        5.97       -5.28     53.49 o
  -5   1  16      163.08       78.15     65.04 o
  -3   1  16        5.56       25.26     61.08 o
 -22   2  16       39.06      -17.39     64.93 o
 -20   2  16       85.80       70.91     71.30 o
 -18   2  16      154.74      123.52     80.01 o
 -16   2  16      127.71      293.03     91.96 o
 -14   2  16     1345.39     1412.77    164.13 o
 -12   2  16       36.44      -20.25     63.49 o
 -10   2  16      145.62       15.34     59.84 o
  -8   2  16      240.69      165.81     79.02 o
  -6   2  16       46.18        8.84     76.72 o
  -4   2  16       57.11       53.01     84.53 o
 -17   3  16      265.10      246.51    111.11 o
 -15   3  16      918.50     1003.21    147.20 o
 -13   3  16      734.67      868.14    140.33 o
 -11   3  16       45.88      -62.12    106.64 o
  -9   3  16       29.41      -14.93    102.11 o
 
